# Supplementary material for: 5-(1H-Imidazol-1-ylsulfon­yl)-N,N-dimethyl­naphthalen-1-amine
Source: Acta Crystallogr Sect E Struct Rep Online. 2008 Dec 10;65(Pt 1):o55. doi: 10.1107/S160053680804066X (PMC2967969; doi:10.1107/S160053680804066X)
Supplement: Supplementary file 2 [file e-65-00o55-Isup2.hkl]

# 
# h,k,l, Fc-squared, Fo-squared, sigma(Fo-squared) and status flag 
# 
data_I
_shelx_title ' t in Pbca' 
_shelx_refln_list_code          4 
_shelx_F_calc_maximum      339.33 
_exptl_crystal_F_000      1264.00 
_reflns_d_resolution_high  0.8255 
 
loop_ 
 _symmetry_equiv_pos_as_xyz 
 'x, y, z' 
 '-x+1/2, -y, z+1/2' 
 '-x, y+1/2, -z+1/2' 
 'x+1/2, -y+1/2, -z' 
 '-x, -y, -z' 
 'x-1/2, y, -z-1/2' 
 'x, -y-1/2, z-1/2' 
 '-x-1/2, y-1/2, z' 
 
_cell_length_a    16.3707 
_cell_length_b     7.7928 
_cell_length_c    22.0877 
_cell_angle_alpha  90.000 
_cell_angle_beta   90.000 
_cell_angle_gamma  90.000 
 
_shelx_F_squared_multiplier     1.000 
 
loop_ 
 _refln_index_h 
 _refln_index_k 
 _refln_index_l 
 _refln_F_squared_calc 
 _refln_F_squared_meas 
 _refln_F_squared_sigma 
 _refln_observed_status 
   2   0   0    44143.53    44971.19    430.21 o 
   4   0   0     1584.49     1877.38     42.10 o 
   6   0   0     2365.27     2764.24     62.62 o 
   8   0   0     8142.17     8929.14    130.09 o 
  10   0   0      274.77      269.89     26.99 o 
  12   0   0     1298.13     1176.19     59.92 o 
  14   0   0     1635.79     1567.54     76.11 o 
  16   0   0      851.83      846.38     62.08 o 
  18   0   0      243.49      288.25     45.88 o 
   2   1   0    10014.94    10684.85    427.24 o 
   4   1   0      365.77      339.75     13.35 o 
   6   1   0      806.10      825.14     24.51 o 
   8   1   0       69.55       62.17     10.28 o 
  10   1   0      594.90      610.82     28.24 o 
  12   1   0        0.81        7.97      8.15 o 
  14   1   0     2854.50     2795.99     87.72 o 
  16   1   0       61.94       60.10     16.57 o 
  18   1   0        1.38        3.79     12.02 o 
   0   2   0     3251.52     2426.39    477.17 o 
   2   2   0    76308.96    76684.86   1982.57 o 
   4   2   0      392.63      372.88     12.68 o 
   6   2   0      165.49      219.00     13.60 o 
   8   2   0      946.57     1059.63     32.54 o 
  10   2   0     2191.05     2316.89     53.80 o 
  12   2   0     1949.11     2139.46     84.21 o 
  14   2   0     2231.13     2092.99     62.21 o 
  16   2   0      341.29      316.29     25.47 o 
  18   2   0        8.93       13.12     12.37 o 
   2   3   0      118.84      134.39      8.34 o 
   4   3   0     1282.58     1140.15     37.76 o 
   6   3   0     2391.04     2353.08     38.46 o 
   8   3   0     4998.35     4928.00     90.66 o 
  10   3   0     4220.15     4238.93     74.81 o 
  12   3   0      451.77      454.05     23.74 o 
  14   3   0      190.62      133.79     22.71 o 
  16   3   0     1290.61     1225.29     57.25 o 
  18   3   0      385.45      485.49     38.93 o 
   0   4   0     1001.24     1111.15     34.01 o 
   2   4   0       45.98       45.71      7.97 o 
   4   4   0     6913.37     7580.27    105.33 o 
   6   4   0     1763.84     1647.63     33.36 o 
   8   4   0     4150.90     4310.66     58.60 o 
  10   4   0       39.54       47.30     13.74 o 
  12   4   0        9.17       18.84     12.40 o 
  14   4   0      990.10      879.36     47.31 o 
  16   4   0     1206.58     1139.32     56.84 o 
   2   5   0     3352.77     3460.24    171.38 o 
   4   5   0      343.08      330.80     16.45 o 
   6   5   0      125.73      146.13     17.89 o 
   8   5   0      323.49      338.64     30.77 o 
  10   5   0      901.72      899.14     42.57 o 
  12   5   0      391.21      458.19     33.74 o 
  14   5   0     1024.72     1125.16     55.20 o 
  16   5   0      253.73      244.41     33.59 o 
   0   6   0    14536.12    15139.92    189.46 o 
   2   6   0     7733.42     7718.75    277.72 o 
   4   6   0      366.77      366.51     36.71 o 
   6   6   0      462.36      392.65     26.57 o 
   8   6   0      413.53      344.20     27.43 o 
  10   6   0      143.80      156.00     23.58 o 
  12   6   0       99.48      154.90     25.44 o 
  14   6   0     1119.16     1099.31     56.78 o 
   2   7   0      748.77      704.96     49.66 o 
   4   7   0     7026.25     5689.88    142.50 o 
   6   7   0       52.73       37.79     22.13 o 
   8   7   0      476.76      403.22     45.88 o 
  10   7   0      645.39      621.83     59.38 o 
  12   7   0      101.54      140.34     38.32 o 
   6   8   0      369.20      416.18     48.04 o 
   8   8   0       22.26       22.13     21.59 o 
  10   8   0        0.32       16.73     23.21 o 
   1   1   1    18925.92    19718.17    346.62 o 
   2   1   1    21055.85    22281.23    263.79 o 
   3   1   1    17984.96    19074.58     67.52 o 
   4   1   1      491.10      480.11     11.08 o 
   5   1   1     4598.75     4717.29     38.52 o 
   6   1   1      612.02      714.29     21.43 o 
   7   1   1     4504.95     5067.02     66.01 o 
   8   1   1      146.28      224.24     11.18 o 
   9   1   1     5982.40     6360.70     65.37 o 
  10   1   1      737.52      672.62     20.81 o 
  11   1   1      363.81      308.92     15.47 o 
  12   1   1     1814.32     1820.36     37.22 o 
  13   1   1     1843.48     1800.05     44.18 o 
  14   1   1     2199.97     2141.64     49.80 o 
  15   1   1     4548.97     4331.07     65.45 o 
  16   1   1       56.20       71.20     12.20 o 
  17   1   1     1075.70     1011.43     31.48 o 
  18   1   1       84.70      107.90     13.81 o 
  19   1   1       43.78       74.79     13.98 o 
   0   2   1   102662.92   107798.86   2182.40 o 
   1   2   1      404.87      388.14      8.53 o 
   2   2   1     4521.37     4616.59     88.62 o 
   3   2   1     1947.47     1739.80     31.73 o 
   4   2   1      447.69      402.15      9.91 o 
   5   2   1     3076.01     2922.37     35.74 o 
   6   2   1      183.47      170.75      8.01 o 
   7   2   1      762.08      705.53     16.19 o 
   8   2   1       39.62       42.26      5.89 o 
   9   2   1     1921.36     1976.34     30.27 o 
  10   2   1      776.04      786.07     25.40 o 
  11   2   1     1222.52     1252.14     36.37 o 
  12   2   1      351.10      376.92     16.55 o 
  13   2   1       37.65       43.20      8.43 o 
  14   2   1        3.90        7.06      6.11 o 
  15   2   1        4.78        8.02      6.21 o 
  16   2   1      312.02      338.17     19.36 o 
  17   2   1       36.41       58.77     11.82 o 
  18   2   1      209.16      239.35     22.44 o 
  19   2   1      161.30      189.37     21.19 o 
   1   3   1     1719.84     1884.91     47.23 o 
   2   3   1    15280.98    16167.59    204.21 o 
   3   3   1       71.07       74.33      5.01 o 
   4   3   1        0.55        6.91      2.91 o 
   5   3   1      268.10      256.59      8.87 o 
   6   3   1     1913.40     1931.13     32.52 o 
   7   3   1      214.44      212.67      9.19 o 
   8   3   1       42.89       56.30      6.89 o 
   9   3   1       84.46      104.03      9.08 o 
  10   3   1      116.73      127.82     10.56 o 
  11   3   1     1737.66     1812.63     33.09 o 
  12   3   1      803.42      781.20     23.24 o 
  13   3   1      385.84      395.85     20.85 o 
  14   3   1       25.30       27.76      7.99 o 
  15   3   1      138.13      144.25     17.03 o 
  16   3   1      254.14      251.47     21.90 o 
  17   3   1        1.66        3.16      7.81 o 
  18   3   1        5.59       22.44      9.09 o 
   0   4   1      684.56      672.83     51.11 o 
   1   4   1      268.72      357.49      9.06 o 
   2   4   1    21607.90    22479.36    301.53 o 
   3   4   1      318.91      425.10     11.10 o 
   4   4   1     2152.79     2207.00     29.81 o 
   5   4   1      342.56      343.33     12.43 o 
   6   4   1      210.12      233.41      9.64 o 
   7   4   1     1019.57     1023.53     22.63 o 
   8   4   1       33.32       38.03      6.12 o 
   9   4   1     2122.47     2061.81     34.85 o 
  10   4   1      600.15      622.20     20.63 o 
  11   4   1     1890.48     1807.68     54.63 o 
  12   4   1      509.15      482.74     23.58 o 
  13   4   1      137.95      149.49     16.72 o 
  14   4   1       50.31       46.39     11.29 o 
  15   4   1        9.50       16.50      9.25 o 
  16   4   1        2.51       13.12      8.56 o 
  17   4   1      108.68      101.88     15.92 o 
   1   5   1     1970.82     2123.63     42.53 o 
   2   5   1     4730.77     4975.66     81.34 o 
   3   5   1      657.56      603.43     15.58 o 
   4   5   1     7916.42     8085.33    105.95 o 
   5   5   1     1811.65     1759.06     28.85 o 
   6   5   1       12.20       13.19      5.69 o 
   7   5   1       66.15       49.66      9.18 o 
   8   5   1      751.76      681.58     25.24 o 
   9   5   1      584.05      546.20     23.12 o 
  10   5   1        0.72        2.29      6.97 o 
  11   5   1       21.97       27.20      9.45 o 
  12   5   1      257.71      236.67     19.95 o 
  13   5   1      867.24      891.59     33.84 o 
  14   5   1       37.95       47.14     12.20 o 
  15   5   1     1554.89     1656.81     48.49 o 
  16   5   1       94.39      103.68     17.08 o 
   0   6   1     1587.55     1457.59     42.55 o 
   1   6   1      161.50      193.69     13.37 o 
   2   6   1      200.29      104.62     53.08 o 
   3   6   1      258.84      279.25     21.72 o 
   4   6   1     4689.84     4145.98    275.99 o 
   5   6   1       48.39       45.81     11.19 o 
   6   6   1        1.52        7.54      9.42 o 
   7   6   1      474.39      454.14     23.95 o 
   8   6   1      761.26      711.04     26.38 o 
   9   6   1      102.89      101.33     13.52 o 
  10   6   1       57.64       70.41     12.51 o 
  11   6   1        0.08        7.16      8.62 o 
  12   6   1       10.65       15.12      9.59 o 
  13   6   1      117.64      158.00     18.65 o 
  14   6   1       10.78       14.10     10.41 o 
  15   6   1      202.11      234.45     23.57 o 
   1   7   1     3221.76     3240.34    101.48 o 
   2   7   1      778.69      648.33     45.34 o 
   3   7   1      758.72      822.09     54.52 o 
   4   7   1     1146.39     1092.53     65.85 o 
   5   7   1        7.10       35.24     23.48 o 
   6   7   1     1352.73     1238.92     78.00 o 
   7   7   1       20.05       46.62     16.02 o 
   8   7   1        9.32       10.81     12.02 o 
   9   7   1      107.43       85.02     20.23 o 
  10   7   1      382.83      408.30     36.45 o 
  11   7   1      854.03      908.00     51.15 o 
  12   7   1       73.10      127.67     26.64 o 
  13   7   1      273.02      328.66     40.21 o 
   4   8   1       60.58       46.96     24.83 o 
   5   8   1     2853.28     3206.87    119.83 o 
   6   8   1      365.11      297.38     31.87 o 
   7   8   1      771.36      777.62     70.71 o 
   8   8   1       53.53       33.06     16.78 o 
   9   8   1      328.62      360.97     37.35 o 
  10   8   1       64.92       56.04     20.78 o 
   0   0   2       95.02       62.11      7.56 o 
   1   0   2      840.03      869.39     18.91 o 
   2   0   2      512.03      481.28     14.57 o 
   3   0   2     4714.91     4831.71     42.22 o 
   4   0   2     4398.94     4959.49     86.37 o 
   5   0   2    11464.92    11667.91    130.09 o 
   6   0   2     1350.15     1314.76     30.89 o 
   7   0   2     5763.55     5753.16    177.59 o 
   8   0   2     3906.75     4166.30     63.33 o 
   9   0   2      323.33      476.43     23.66 o 
  10   0   2       10.15       16.44      7.82 o 
  11   0   2      285.77      287.50     21.36 o 
  12   0   2     1726.15     1488.63     87.72 o 
  13   0   2     3383.13     3329.28     87.18 o 
  14   0   2     3046.32     2899.09     72.52 o 
  15   0   2      753.98      707.91     38.54 o 
  16   0   2       11.30       15.92     11.64 o 
  17   0   2       10.08        9.61      9.20 o 
  18   0   2      929.35      901.34     40.20 o 
  19   0   2      422.20      517.64     34.61 o 
   1   1   2      116.24      136.86     22.66 o 
   2   1   2    19139.81    20015.92    378.32 o 
   3   1   2    17913.62    18298.60    207.94 o 
   4   1   2     4752.07     5008.33     63.70 o 
   5   1   2      484.74      477.08     11.26 o 
   6   1   2      428.70      501.53     12.48 o 
   7   1   2      497.07      511.86     15.10 o 
   8   1   2     1514.35     1656.85     28.44 o 
   9   1   2      480.13      515.33     17.41 o 
  10   1   2      167.58      165.10     11.93 o 
  11   1   2       33.14       54.46      8.72 o 
  12   1   2      210.57      197.55     14.74 o 
  13   1   2      173.71      219.64     16.25 o 
  14   1   2       71.56       90.05     10.91 o 
  15   1   2     2907.19     2819.19     47.92 o 
  16   1   2        1.39        1.77      6.07 o 
  17   1   2      334.27      314.55     19.89 o 
  18   1   2       24.64       35.63      9.74 o 
  19   1   2        6.97       16.13      8.83 o 
   0   2   2     4802.11     5664.01    134.71 o 
   1   2   2     1673.15     1906.32     55.56 o 
   2   2   2     9209.89     9563.08    117.38 o 
   3   2   2     5368.98     4755.85    908.30 o 
   4   2   2     1288.22      946.38    187.26 o 
   5   2   2      675.48      630.99    118.60 o 
   6   2   2      125.87      117.31     30.28 o 
   7   2   2     1087.89     1024.84     19.42 o 
   8   2   2     2113.18     2060.23     30.57 o 
   9   2   2     1751.84     1750.29     28.60 o 
  10   2   2      835.85      737.10     22.59 o 
  11   2   2      864.56      777.52     21.68 o 
  12   2   2      827.11      854.31     23.91 o 
  13   2   2     1008.35      931.60     27.52 o 
  14   2   2     1336.94     1273.41     31.57 o 
  15   2   2      142.64      174.84     14.84 o 
  16   2   2     1749.44     1708.24     49.63 o 
  17   2   2       51.98       49.05     11.16 o 
  18   2   2       47.52       51.09     11.96 o 
  19   2   2       96.61      138.62     21.39 o 
   1   3   2     8308.79     8806.85    116.35 o 
   2   3   2     6848.55     7720.27     87.81 o 
   3   3   2     9898.81    10724.04    152.43 o 
   4   3   2     1308.11     1603.74     31.74 o 
   5   3   2     6196.46     6596.34     78.87 o 
   6   3   2     6209.80     6663.92     48.50 o 
   7   3   2     1311.50     1328.86     22.74 o 
   8   3   2      658.36      657.02     17.33 o 
   9   3   2     2136.24     2017.22     65.15 o 
  10   3   2     2310.88     2243.66     60.65 o 
  11   3   2     2595.23     2575.80     39.18 o 
  12   3   2      345.64      326.22     18.73 o 
  13   3   2     6019.33     5952.08    109.82 o 
  14   3   2     1172.36     1108.60     34.60 o 
  15   3   2     1932.61     1988.91     74.02 o 
  16   3   2      146.64      173.82     22.12 o 
  17   3   2      485.04      516.44     27.84 o 
  18   3   2        0.19        3.82      7.74 o 
   0   4   2      399.67      559.67     20.25 o 
   1   4   2      165.23      226.21      7.53 o 
   2   4   2       61.07       55.77      5.08 o 
   3   4   2      167.36      139.56     16.21 o 
   4   4   2     1027.04      979.44     16.68 o 
   5   4   2      762.86      753.49     15.36 o 
   6   4   2      121.22      136.57      8.03 o 
   7   4   2     1886.63     1684.46     24.73 o 
   8   4   2      552.07      556.03     18.29 o 
   9   4   2      332.02      321.01     17.62 o 
  10   4   2      718.56      711.49     22.35 o 
  11   4   2      227.73      254.54     15.56 o 
  12   4   2      366.26      350.99     21.68 o 
  13   4   2     1127.81     1052.75     34.72 o 
  14   4   2      266.88      271.06     27.74 o 
  15   4   2      304.79      291.60     23.30 o 
  16   4   2       30.98       41.92     11.84 o 
  17   4   2      968.35      906.85     36.86 o 
   1   5   2     4663.35     4821.66    152.52 o 
   2   5   2      634.61      589.11     14.52 o 
   3   5   2      768.84      738.85     16.93 o 
   4   5   2       75.66       71.28      7.75 o 
   5   5   2      420.75      391.76     14.49 o 
   6   5   2      246.30      260.90     13.14 o 
   7   5   2      173.05      166.48     12.07 o 
   8   5   2      302.17      307.52     15.03 o 
   9   5   2        1.19       16.65      7.76 o 
  10   5   2        5.37        4.64      7.78 o 
  11   5   2     2999.38     2859.23     54.61 o 
  12   5   2      131.91      123.89     15.97 o 
  13   5   2     1222.29     1161.56     38.21 o 
  14   5   2       27.31       54.31     12.66 o 
  15   5   2      563.00      627.66     38.72 o 
  16   5   2        1.00        2.93      9.18 o 
   0   6   2     4167.23     4054.99     80.16 o 
   1   6   2      628.10      431.41    194.51 o 
   2   6   2       27.38       46.28      9.98 o 
   3   6   2     1621.19     1614.32     32.79 o 
   4   6   2       92.81       80.25     28.96 o 
   5   6   2     5012.62     5059.60     71.67 o 
   6   6   2        6.99        8.87      8.55 o 
   7   6   2     2632.53     2642.25     55.98 o 
   8   6   2     1658.60     1488.40     44.11 o 
   9   6   2      104.98      153.67     15.75 o 
  10   6   2      239.55      257.16     19.74 o 
  11   6   2      355.97      438.89     23.74 o 
  12   6   2      276.74      325.34     23.66 o 
  13   6   2      201.59      232.16     21.98 o 
  14   6   2      369.72      406.22     27.25 o 
  15   6   2      101.03      116.60     18.28 o 
   1   7   2      272.44      232.47     23.85 o 
   3   7   2      881.49      804.79     38.71 o 
   4   7   2      242.05      185.98     23.42 o 
   5   7   2      177.44       77.10     63.69 o 
   6   7   2       14.27       21.49     13.68 o 
   7   7   2        0.53        0.00     12.02 o 
   8   7   2      215.18      258.52     29.77 o 
   9   7   2      152.70      156.80     33.47 o 
  10   7   2     1001.09      917.62     50.16 o 
  11   7   2       11.30       36.00     18.10 o 
  12   7   2        0.31        0.00     16.02 o 
  13   7   2        8.97       12.15     16.41 o 
   3   8   2       34.63       15.65     17.81 o 
   4   8   2      294.82      217.53     39.40 o 
   5   8   2        9.40       37.79     23.21 o 
   6   8   2       28.41       33.47     23.21 o 
   7   8   2      407.55      448.56     52.36 o 
   8   8   2        1.35       18.57     16.19 o 
   9   8   2     1447.78     1536.76     65.65 o 
  10   8   2      240.32      273.17     34.92 o 
   1   1   3      189.85      190.27      7.80 o 
   2   1   3    10918.61    10644.68    114.79 o 
   3   1   3     1744.44     1853.37     32.23 o 
   4   1   3     4393.56     4356.00     74.65 o 
   5   1   3       72.03       82.47      5.70 o 
   6   1   3     1637.90     1509.98     21.49 o 
   7   1   3      875.49      960.41     18.64 o 
   8   1   3     1317.57     1350.44     29.59 o 
   9   1   3      783.67      805.14     19.51 o 
  10   1   3      224.72      198.09     11.66 o 
  11   1   3       28.55       45.41      7.27 o 
  12   1   3     1561.71     1548.02     37.92 o 
  13   1   3      324.72      314.76     15.74 o 
  14   1   3       21.19       33.22      8.14 o 
  15   1   3      501.07      509.75     21.32 o 
  16   1   3      582.26      579.92     23.48 o 
  17   1   3       46.95       57.11      9.83 o 
  18   1   3       42.86       59.22     11.03 o 
  19   1   3       18.08       40.68     10.25 o 
   0   2   3      314.74      419.04     20.39 o 
   1   2   3        2.57        5.78      1.84 o 
   2   2   3     5496.84     5209.00    110.48 o 
   3   2   3       13.25       22.30      3.27 o 
   4   2   3     3035.78     3167.72     46.77 o 
   5   2   3     1095.33     1207.61     25.00 o 
   6   2   3     3750.86     3918.84     75.41 o 
   7   2   3     1760.69     1924.62     46.90 o 
   8   2   3       53.01       88.22      7.65 o 
   9   2   3      733.97      733.79     18.93 o 
  10   2   3     5013.83     4934.07    207.50 o 
  11   2   3       35.75       42.35      7.39 o 
  12   2   3     8775.93     8754.13    139.87 o 
  13   2   3     3500.77     3471.12     86.29 o 
  14   2   3     1614.09     1563.84     54.29 o 
  15   2   3       66.42       95.20     13.96 o 
  16   2   3        1.94       14.65      8.80 o 
  17   2   3      365.97      359.54     24.33 o 
  18   2   3      807.32      777.83     29.51 o 
  19   2   3        5.88       13.36      8.88 o 
   1   3   3       53.55       73.79      4.11 o 
   2   3   3      982.40      923.17     30.37 o 
   3   3   3       32.30       35.30      9.05 o 
   4   3   3        2.66        4.89      2.36 o 
   5   3   3      499.30      558.43     14.15 o 
   6   3   3       21.74       29.35      7.01 o 
   7   3   3       99.89       84.22     12.63 o 
   8   3   3      484.75      526.81     19.55 o 
   9   3   3        2.93       14.07      5.01 o 
  10   3   3      609.00      689.21     19.83 o 
  11   3   3      824.58      813.46     26.94 o 
  12   3   3      669.09      628.48     24.91 o 
  13   3   3        0.54        3.84      7.14 o 
  14   3   3        6.92       13.88      7.73 o 
  15   3   3      116.30      120.36     15.62 o 
  16   3   3        6.18        5.41      8.39 o 
  17   3   3      216.15      231.44     25.50 o 
  18   3   3       24.81       30.06     12.22 o 
   0   4   3      482.79      688.28     20.96 o 
   1   4   3      148.08      144.53      5.93 o 
   2   4   3       19.40       14.29      2.92 o 
   3   4   3      464.45      439.87     42.94 o 
   4   4   3    10081.97    10829.05     95.45 o 
   5   4   3      537.72      606.15     13.48 o 
   6   4   3      928.10     1057.76     24.85 o 
   7   4   3        2.42       10.37      4.86 o 
   8   4   3       69.94       78.46      9.17 o 
   9   4   3       54.57       65.34     10.35 o 
  10   4   3     4772.49     4575.53     75.73 o 
  11   4   3      704.09      663.07     25.51 o 
  12   4   3     6504.69     6456.59    113.03 o 
  13   4   3       47.32       60.04     11.93 o 
  14   4   3     1322.89     1264.92     39.63 o 
  15   4   3      214.65      226.11     21.37 o 
  16   4   3     1926.38     1812.45     50.59 o 
  17   4   3        9.87       27.86     10.94 o 
   1   5   3      248.51      242.79     35.48 o 
   2   5   3      332.87      341.08     21.82 o 
   3   5   3     1141.88     1187.95     30.38 o 
   4   5   3        8.28        7.79      4.30 o 
   5   5   3       20.58       22.97      5.93 o 
   6   5   3     1488.68     1381.59     27.40 o 
   7   5   3      244.68      256.44     13.96 o 
   8   5   3     1080.31     1061.30     26.29 o 
   9   5   3      257.36      281.72     15.83 o 
  10   5   3     3827.75     3707.08     59.77 o 
  11   5   3       14.87       16.66      8.70 o 
  12   5   3      226.91      260.21     20.37 o 
  13   5   3       13.26       21.68     10.11 o 
  14   5   3       43.01       42.37     11.95 o 
  15   5   3       38.92       41.53     12.29 o 
  16   5   3      847.63      877.65     36.69 o 
   0   6   3      112.41        6.48      9.72 o 
   1   6   3       49.34       45.78      9.84 o 
   2   6   3      347.87      379.97     20.10 o 
   3   6   3        6.87       12.00      6.71 o 
   4   6   3      202.01      232.38     15.19 o 
   5   6   3      576.40      545.01     24.52 o 
   6   6   3        2.93        3.86      7.70 o 
   7   6   3       22.18        9.62      9.34 o 
   8   6   3     1941.29     1933.87     50.27 o 
   9   6   3     1173.19     1158.54     48.06 o 
  10   6   3       13.85       18.42     10.64 o 
  11   6   3       32.42       33.79     10.48 o 
  12   6   3      523.79      502.19     26.20 o 
  13   6   3       75.61       98.15     15.83 o 
  14   6   3      307.93      359.94     26.68 o 
  15   6   3        1.88        0.00     10.17 o 
   1   7   3       45.69       22.20     17.27 o 
   2   7   3     1844.67     1659.84     78.81 o 
   3   7   3       17.57       31.31     19.43 o 
   4   7   3      573.55      566.98     33.96 o 
   5   7   3       83.38       74.97     18.05 o 
   6   7   3        0.94        1.27     12.37 o 
   7   7   3       70.92       81.45     19.27 o 
   8   7   3     1092.13     1064.43     50.76 o 
   9   7   3        3.98       12.66     13.51 o 
  10   7   3      209.98      268.22     32.63 o 
  11   7   3      328.01      323.97     36.07 o 
  12   7   3     1189.80     1275.77     62.38 o 
  13   7   3        5.89       24.82     13.91 o 
   3   8   3       55.05       38.32     24.29 o 
   4   8   3      570.70      626.15     56.14 o 
   5   8   3       98.37       99.86     31.31 o 
   6   8   3      250.86      294.72     46.42 o 
   7   8   3        4.87       15.11     20.51 o 
   8   8   3      318.64      336.29     51.28 o 
   9   8   3      117.40      143.40     26.86 o 
  10   8   3      478.15      484.79     41.00 o 
   0   0   4      885.25      906.31     91.76 o 
   1   0   4    17794.32    18012.78    784.14 o 
   2   0   4     5421.61     5290.01     58.42 o 
   3   0   4    21639.37    22164.92    405.81 o 
   4   0   4     3449.10     3715.59    132.38 o 
   5   0   4     4056.01     3772.45     96.03 o 
   6   0   4     3390.93     3642.76     43.45 o 
   7   0   4       50.27       24.02      5.68 o 
   8   0   4      946.53     1034.76     26.81 o 
   9   0   4      172.87      237.68     14.52 o 
  10   0   4      311.51      377.19     18.80 o 
  11   0   4        2.35        1.38      5.67 o 
  12   0   4     2617.91     2547.27     51.79 o 
  13   0   4     1635.95     1717.67     49.22 o 
  14   0   4     3842.62     3795.89     69.07 o 
  15   0   4      849.52      798.79     33.85 o 
  16   0   4      174.49      178.00     20.35 o 
  17   0   4      109.30      124.00     18.66 o 
  18   0   4      394.23      437.42     28.98 o 
  19   0   4      816.21      879.25     41.18 o 
   1   1   4      476.48      443.52     22.99 o 
   2   1   4      501.09      470.87     13.32 o 
   3   1   4    17199.51    17627.98    262.20 o 
   4   1   4      623.30      635.08     15.85 o 
   5   1   4     1986.66     2126.67     36.53 o 
   6   1   4      149.16      126.79      8.61 o 
   7   1   4      107.46      145.25     11.92 o 
   8   1   4     3931.10     4298.17     39.25 o 
   9   1   4      212.41      228.07     11.00 o 
  10   1   4       44.82       42.00      6.87 o 
  11   1   4     2122.59     2201.03     35.60 o 
  12   1   4      837.36      811.72     21.89 o 
  13   1   4      121.39      115.39     10.68 o 
  14   1   4      833.05      799.98     23.04 o 
  15   1   4       18.60       20.50      6.87 o 
  16   1   4        2.94        2.48      5.64 o 
  17   1   4     1243.40     1172.25     34.68 o 
  18   1   4        0.09        5.90      7.82 o 
  19   1   4       39.17       50.73     11.19 o 
   0   2   4      615.19      530.21     23.76 o 
   1   2   4      277.09      349.52      6.98 o 
   2   2   4     1651.09     1735.81     89.48 o 
   3   2   4     2073.83     2296.85     40.05 o 
   4   2   4      712.20      775.23     12.97 o 
   5   2   4     1868.09     2205.64     26.60 o 
   6   2   4        7.12       10.06      3.38 o 
   7   2   4     1010.52     1154.65     25.16 o 
   8   2   4     1297.71     1346.63     28.43 o 
   9   2   4     1312.93     1284.28     24.86 o 
  10   2   4        1.90        0.00      4.46 o 
  11   2   4       20.08       24.22      6.26 o 
  12   2   4     1403.89     1377.44     33.51 o 
  13   2   4      960.77      864.78     25.28 o 
  14   2   4      606.72      570.57     25.24 o 
  15   2   4      402.18      439.14     21.62 o 
  16   2   4      929.59      946.49     30.50 o 
  17   2   4      387.72      353.09     21.31 o 
  18   2   4       69.18       83.49     12.96 o 
  19   2   4        4.45       17.47      9.10 o 
   1   3   4     3455.44     3490.35     82.30 o 
   2   3   4        0.39        1.24      2.22 o 
   3   3   4     3392.77     3171.43     75.91 o 
   4   3   4      466.23      439.82     14.06 o 
   5   3   4     9660.15    10870.74    176.34 o 
   6   3   4     2137.92     2170.72     56.37 o 
   7   3   4      307.40      350.13     12.00 o 
   8   3   4     4204.68     4496.70     91.52 o 
   9   3   4     1011.71      908.91     42.70 o 
  10   3   4     3510.24     3630.14     53.64 o 
  11   3   4     3929.69     3648.97     69.10 o 
  12   3   4      233.59      221.21     17.37 o 
  13   3   4     1636.25     1539.49     39.87 o 
  14   3   4       54.47       77.13     12.39 o 
  15   3   4       53.23       56.44     11.86 o 
  16   3   4      176.63      183.81     16.89 o 
  17   3   4        0.47        3.37      9.62 o 
  18   3   4       13.96       21.95     10.39 o 
   0   4   4     2972.94     3074.81    141.18 o 
   1   4   4        1.78        3.64      2.42 o 
   2   4   4        7.52        8.89      2.90 o 
   3   4   4        5.28        4.67      2.95 o 
   4   4   4      159.89      121.04     24.24 o 
   5   4   4     1342.71     1532.78     44.45 o 
   6   4   4       69.92       62.26     12.08 o 
   7   4   4       80.36       50.23      8.57 o 
   8   4   4      134.06      137.39     12.91 o 
   9   4   4     3853.31     3606.14     72.12 o 
  10   4   4      259.57      279.94     17.95 o 
  11   4   4       56.65       65.42     11.29 o 
  12   4   4     1159.85     1085.78     33.59 o 
  13   4   4        3.66        7.64      7.47 o 
  14   4   4       17.11       19.20     11.36 o 
  15   4   4        2.51        5.57     10.72 o 
  16   4   4       56.68       52.93     13.03 o 
  17   4   4       54.25       54.13     13.53 o 
   1   5   4     2378.61     2369.61     57.90 o 
   2   5   4        1.44        2.37      4.16 o 
   3   5   4      990.14      951.31     28.16 o 
   4   5   4      172.02      151.36     11.03 o 
   5   5   4       51.24       58.89      7.73 o 
   6   5   4     1866.78     1791.97     33.05 o 
   7   5   4      464.18      429.71     16.94 o 
   8   5   4      488.64      474.99     18.41 o 
   9   5   4       20.84       23.32      7.51 o 
  10   5   4        2.07       10.24      7.16 o 
  11   5   4       48.59       55.03     11.62 o 
  12   5   4       12.23       20.28      9.17 o 
  13   5   4      181.03      201.43     19.85 o 
  14   5   4        7.25        9.96      9.31 o 
  15   5   4      499.01      487.02     27.38 o 
  16   5   4       33.30       30.37     11.30 o 
   0   6   4     1409.95     1414.42     48.58 o 
   1   6   4     1414.50     1373.52     90.14 o 
   2   6   4     1096.81     1199.60     35.83 o 
   3   6   4     1042.71      974.45     30.31 o 
   4   6   4      128.15      167.91     13.94 o 
   5   6   4      779.20      755.68     29.08 o 
   6   6   4        0.25        4.61      6.71 o 
   7   6   4     2165.52     2097.82     51.04 o 
   8   6   4       45.08       35.22     12.29 o 
   9   6   4      493.58      437.89     26.43 o 
  10   6   4      538.34      594.30     31.36 o 
  11   6   4       67.52       49.14     13.91 o 
  12   6   4     1166.74     1145.03     45.17 o 
  13   6   4      569.78      581.68     29.26 o 
  14   6   4      358.49      370.74     26.43 o 
  15   6   4       47.15       55.53     14.15 o 
   1   7   4       38.68       20.18     12.30 o 
   2   7   4        9.85        0.97     11.60 o 
   3   7   4       48.57       46.42     22.67 o 
   4   7   4      338.03      269.89     40.48 o 
   5   7   4        0.20        0.00     12.95 o 
   6   7   4        1.28        7.88     10.38 o 
   7   7   4      306.97      321.87     30.68 o 
   8   7   4      119.61      132.49     24.13 o 
   9   7   4      671.95      672.15     42.55 o 
  10   7   4     1149.09     1105.92     43.90 o 
  11   7   4      504.19      457.49     30.30 o 
  12   7   4       44.57       60.12     16.68 o 
   2   8   4      224.62      214.30     40.48 o 
   3   8   4       56.81       82.05     29.15 o 
   4   8   4        0.09       14.03     20.51 o 
   5   8   4      334.95      346.54     49.12 o 
   6   8   4        6.57        8.10     19.97 o 
   7   8   4       69.49       78.81     31.31 o 
   8   8   4      150.11      194.86     43.72 o 
   9   8   4        5.79       10.26     21.05 o 
  10   8   4        0.07        5.75     16.36 o 
   1   1   5     2389.99     2348.87     76.28 o 
   2   1   5      152.66      175.87      7.01 o 
   3   1   5    10459.44    10376.79    149.91 o 
   4   1   5      265.96      297.83      8.04 o 
   5   1   5     5052.14     5169.84     81.33 o 
   6   1   5      560.66      450.69     12.51 o 
   7   1   5       80.25       80.04      6.34 o 
   8   1   5     1995.10     2504.98     29.51 o 
   9   1   5      233.51      218.18     10.13 o 
  10   1   5     1538.29     1715.09     27.47 o 
  11   1   5      355.86      335.24     13.59 o 
  12   1   5      591.80      592.83     18.47 o 
  13   1   5       11.23        9.96      5.29 o 
  14   1   5     1713.11     1646.32     32.55 o 
  15   1   5      102.68      115.47     11.59 o 
  16   1   5       24.63       22.02      8.06 o 
  17   1   5     1170.09     1186.12     35.11 o 
  18   1   5      217.96      229.41     19.54 o 
  19   1   5       50.37       74.53     12.88 o 
   0   2   5     2088.93     2118.10     88.81 o 
   1   2   5        6.13        8.89      2.13 o 
   2   2   5     2741.15     2633.89     72.62 o 
   3   2   5     1267.79     1083.97     64.50 o 
   4   2   5     2166.99     2281.37     54.22 o 
   5   2   5     2718.94     2621.35     44.86 o 
   6   2   5     2293.13     2657.83     50.32 o 
   7   2   5     1967.82     2095.24     30.71 o 
   8   2   5      163.36      179.45      9.81 o 
   9   2   5     2876.57     3020.03     38.97 o 
  10   2   5      350.54      273.44     42.76 o 
  11   2   5      235.82      237.55     14.76 o 
  12   2   5      536.96      525.17     17.51 o 
  13   2   5      902.23      885.64     26.35 o 
  14   2   5       82.71       83.67     11.49 o 
  15   2   5       95.13       89.00     11.94 o 
  16   2   5       13.83       18.00      7.88 o 
  17   2   5      143.01      173.36     16.96 o 
  18   2   5       47.76       41.49     10.68 o 
  19   2   5      348.38      412.84     24.01 o 
   1   3   5      148.03      153.75      6.13 o 
   2   3   5       55.90       53.81      5.75 o 
   3   3   5       92.88       93.36      8.13 o 
   4   3   5     1512.94     1544.33     37.08 o 
   5   3   5      560.78      530.36     13.80 o 
   6   3   5     2674.43     2949.00     55.62 o 
   7   3   5      551.38      546.52     12.81 o 
   8   3   5      359.76      362.23     14.21 o 
   9   3   5        0.69        4.04      5.07 o 
  10   3   5      286.85      272.04     14.08 o 
  11   3   5      799.40      726.00     22.52 o 
  12   3   5       87.57      104.89     11.56 o 
  13   3   5        5.01        5.91      6.29 o 
  14   3   5      177.73      172.45     15.21 o 
  15   3   5       59.47       55.86     10.77 o 
  16   3   5       89.41       85.20     13.96 o 
  17   3   5      406.23      404.48     25.35 o 
  18   3   5        0.07       13.58     10.41 o 
   0   4   5      382.58      541.66     25.25 o 
   1   4   5      418.81      413.81      9.20 o 
   2   4   5     2528.46     2508.81     59.79 o 
   3   4   5      494.63      451.78     23.14 o 
   4   4   5      665.20      661.70     27.97 o 
   5   4   5      500.15      516.03     26.57 o 
   6   4   5      113.20      139.36     12.12 o 
   7   4   5     2902.63     2640.14    243.46 o 
   8   4   5      265.22      238.11     33.64 o 
   9   4   5      989.23      999.02     34.65 o 
  10   4   5      675.18      518.16    110.56 o 
  11   4   5      116.59      140.74     15.11 o 
  12   4   5      440.43      420.82     22.02 o 
  13   4   5      367.19      379.19     21.89 o 
  14   4   5       92.23       97.92     14.63 o 
  15   4   5     1069.16     1012.24     43.29 o 
  16   4   5        0.07       12.81     11.59 o 
  17   4   5      179.55      180.47     24.15 o 
   1   5   5     2079.19     2176.62     63.99 o 
   2   5   5      279.64      337.69     13.38 o 
   3   5   5      846.52      808.64     23.07 o 
   4   5   5      762.12      749.08     26.54 o 
   5   5   5     1272.40      863.72    327.75 o 
   6   5   5      427.63      337.58     16.64 o 
   7   5   5        0.87        1.27      5.36 o 
   8   5   5      107.67      120.64     11.72 o 
   9   5   5     2020.95     1929.49     40.51 o 
  10   5   5     1303.84     1240.03     31.09 o 
  11   5   5      283.65      307.65     20.39 o 
  12   5   5      190.05      209.68     19.12 o 
  13   5   5      222.48      285.75     22.44 o 
  14   5   5       16.21       32.76     10.75 o 
  15   5   5      548.26      605.31     30.47 o 
  16   5   5       27.04       51.75     12.68 o 
   0   6   5     3946.99     4252.37    326.03 o 
   1   6   5       52.68       54.28      9.42 o 
   2   6   5       19.79       30.91      9.78 o 
   3   6   5      982.85      747.77    210.16 o 
   4   6   5        2.20        2.39      6.24 o 
   5   6   5      360.82      374.22     18.67 o 
   6   6   5      100.20       80.42     11.49 o 
   7   6   5      431.81      449.17     21.73 o 
   8   6   5      227.40      223.93     21.45 o 
   9   6   5      234.51      231.69     22.43 o 
  10   6   5       32.35       46.48     13.84 o 
  11   6   5      268.86      321.90     27.11 o 
  12   6   5       22.06       26.32     12.55 o 
  13   6   5        2.03        0.00     10.88 o 
  14   6   5       14.33       15.24     12.68 o 
   1   7   5     1702.42     1369.09    322.25 o 
   2   7   5     1853.38     1728.93     83.67 o 
   3   7   5     1448.33     1470.96     53.19 o 
   4   7   5       82.72       79.89     27.53 o 
   5   7   5      138.51      167.33     36.17 o 
   6   7   5       12.34       29.25     13.55 o 
   7   7   5       42.86       30.23     14.51 o 
   8   7   5       63.13       87.70     16.79 o 
   9   7   5       77.98      108.78     18.06 o 
  10   7   5       10.63        9.85     11.00 o 
  11   7   5       25.68       55.43     16.12 o 
  12   7   5       93.80       82.77     18.61 o 
   0   8   5       31.89       42.64     22.13 o 
   1   8   5       29.02       24.83     23.75 o 
   2   8   5        9.62       42.10     24.83 o 
   3   8   5       74.64      137.65     34.55 o 
   4   8   5      215.26      218.61     41.02 o 
   5   8   5      430.36      421.03     50.20 o 
   6   8   5      153.75      203.50     42.10 o 
   7   8   5      818.65      918.18     72.87 o 
   8   8   5      154.54      192.70     43.72 o 
   9   8   5       75.05      104.72     36.71 o 
   0   0   6   115145.46   115023.61   8579.36 o 
   1   0   6    25612.18    27395.28   1345.76 o 
   2   0   6    13566.40    13353.66    466.91 o 
   3   0   6     2889.33     2929.37     66.78 o 
   4   0   6        3.73       28.71      5.50 o 
   5   0   6     7669.05     8354.79     76.72 o 
   6   0   6    10069.94    11682.00    346.69 o 
   7   0   6     5851.98     6703.23     86.94 o 
   8   0   6     5453.28     6057.54     74.32 o 
   9   0   6     3714.45     4172.78     65.45 o 
  10   0   6       95.45      105.03     12.66 o 
  11   0   6      455.58      370.07     20.21 o 
  12   0   6      291.37      275.29     18.66 o 
  13   0   6     1300.75     1256.84     60.74 o 
  14   0   6      710.61      669.58     30.15 o 
  15   0   6      174.46      176.61     19.69 o 
  16   0   6      151.78      196.06     21.53 o 
  17   0   6      469.26      542.25     30.89 o 
  18   0   6      189.32      211.66     30.15 o 
  19   0   6      188.93      172.23     28.12 o 
   1   1   6      578.91      532.99     24.28 o 
   2   1   6      845.16      802.06     35.00 o 
   3   1   6     2339.33     2405.04     44.98 o 
   4   1   6      329.92      311.90      8.54 o 
   5   1   6     3583.53     3853.06     65.04 o 
   6   1   6     2635.95     2820.60     57.30 o 
   7   1   6        0.76        4.15      3.10 o 
   8   1   6      192.84      274.92     10.56 o 
   9   1   6       56.88       54.36      6.50 o 
  10   1   6       92.29      110.26      8.98 o 
  11   1   6        1.30        4.15      4.45 o 
  12   1   6       69.34       71.53      8.44 o 
  13   1   6       11.95       15.91      5.94 o 
  14   1   6      238.29      258.70     15.01 o 
  15   1   6      641.66      592.72     23.70 o 
  16   1   6       70.78       98.97     12.85 o 
  17   1   6      143.45      167.10     16.52 o 
  18   1   6       20.49       28.13      9.48 o 
  19   1   6      137.99      154.20     17.35 o 
   0   2   6       12.09       13.63      6.90 o 
   1   2   6     1550.99     1804.86     49.32 o 
   2   2   6     2235.37     2293.08     92.17 o 
   3   2   6      803.41      829.29     36.20 o 
   4   2   6       51.07       72.58      6.14 o 
   5   2   6     4953.76     5648.85     57.98 o 
   6   2   6      105.75       98.90      6.38 o 
   7   2   6     2443.02     2623.06     31.70 o 
   8   2   6       30.69       31.63      5.02 o 
   9   2   6      167.69      154.99      9.33 o 
  10   2   6      441.81      442.50     31.99 o 
  11   2   6      206.18      163.79     25.96 o 
  12   2   6      633.22      623.34     21.68 o 
  13   2   6      183.17      218.75     15.69 o 
  14   2   6      735.12      701.35     24.83 o 
  15   2   6      109.69      133.01     14.29 o 
  16   2   6      253.59      270.20     19.61 o 
  17   2   6       73.29       76.17     12.18 o 
  18   2   6        0.86        2.27      7.84 o 
   1   3   6      467.68      494.20     11.55 o 
   2   3   6     2802.82     3256.66     95.10 o 
   3   3   6       22.73       47.01      4.36 o 
   4   3   6     1574.62     1589.68     60.00 o 
   5   3   6      350.50      331.98     11.35 o 
   6   3   6     4120.59     4054.44     63.63 o 
   7   3   6      688.74      690.46     18.97 o 
   8   3   6     2755.63     2473.79     81.57 o 
   9   3   6       90.43      103.67      9.99 o 
  10   3   6      728.83      669.26     20.95 o 
  11   3   6     1340.35     1227.78     29.24 o 
  12   3   6        5.53        8.42      6.36 o 
  13   3   6     1647.78     1425.75     34.04 o 
  14   3   6      436.26      407.52     22.71 o 
  15   3   6      179.02      195.37     19.25 o 
  16   3   6        6.43       10.40      9.03 o 
  17   3   6       67.84       68.65     13.08 o 
  18   3   6      316.62      367.63     26.98 o 
   0   4   6      419.42      484.36     19.25 o 
   1   4   6       10.11       14.82      3.04 o 
   2   4   6      250.30      202.47      7.65 o 
   3   4   6     1470.43     1568.67     60.62 o 
   4   4   6      189.10      160.11     11.88 o 
   5   4   6      628.70      606.12     23.22 o 
   6   4   6      101.12       85.98     10.51 o 
   7   4   6      165.22      155.96     13.46 o 
   8   4   6      307.82      315.55     17.03 o 
   9   4   6      407.93      396.22     29.37 o 
  10   4   6        3.66        2.65      6.28 o 
  11   4   6       68.63       54.90     10.77 o 
  12   4   6      339.54      306.40     20.25 o 
  13   4   6      148.16      158.24     17.20 o 
  14   4   6      886.52      863.77     34.59 o 
  15   4   6      481.09      479.91     26.18 o 
  16   4   6      471.71      464.59     31.45 o 
  17   4   6      171.56      201.22     25.08 o 
   1   5   6       22.64       28.71      6.09 o 
   2   5   6      194.18      198.78     11.39 o 
   3   5   6      101.07       91.71     10.44 o 
   4   5   6      166.29      165.64     13.17 o 
   5   5   6      336.44      300.24     38.53 o 
   6   5   6        4.88       13.30      5.87 o 
   7   5   6       35.89       30.42      7.14 o 
   8   5   6      736.49      571.53    140.04 o 
   9   5   6      612.95      402.99    123.17 o 
  10   5   6      152.05      138.31     43.36 o 
  11   5   6     1773.21     1644.66     50.07 o 
  12   5   6       17.72       27.36     11.84 o 
  13   5   6       12.67       11.30     11.06 o 
  14   5   6      122.27      126.16     26.96 o 
  15   5   6       55.18       52.83     13.12 o 
  16   5   6        4.46        9.98      9.58 o 
   0   6   6     7832.57     8340.94    459.90 o 
   1   6   6     1083.51     1032.38     28.41 o 
   2   6   6     2254.56     2483.78     93.49 o 
   3   6   6       35.65       45.08     11.14 o 
   4   6   6       12.99       23.55      7.60 o 
   5   6   6        2.12        1.29      6.01 o 
   6   6   6      163.43       75.68     28.13 o 
   7   6   6       66.46       98.89     13.32 o 
   8   6   6     1108.74      994.61     32.05 o 
   9   6   6      551.92      549.61     29.47 o 
  10   6   6      116.24      129.89     18.98 o 
  11   6   6       74.26       99.59     17.71 o 
  12   6   6       12.30       20.87     12.20 o 
  13   6   6        2.39        3.77     11.63 o 
  14   6   6      762.97      814.00     41.75 o 
   1   7   6       74.75      109.20     20.95 o 
   2   7   6       33.71       27.33     13.55 o 
   3   7   6       19.90       19.64     11.03 o 
   4   7   6      522.54      571.09     52.36 o 
   5   7   6      317.62      299.58     43.72 o 
   6   7   6      195.48      202.94     25.89 o 
   7   7   6      296.15      281.02     30.20 o 
   8   7   6      160.16      156.26     20.60 o 
   9   7   6     1819.11     1697.92     52.91 o 
  10   7   6        8.45       17.25     12.63 o 
  11   7   6        3.37       13.89     12.59 o 
  12   7   6        5.54        0.00     11.50 o 
   0   8   6      318.41      377.85     46.96 o 
   1   8   6      338.11      293.03     69.09 o 
   2   8   6       56.53       83.13     29.69 o 
   3   8   6       45.01       57.76     26.45 o 
   4   8   6       35.07       51.28     25.91 o 
   5   8   6      115.34      147.90     36.71 o 
   6   8   6       38.76       86.37     31.85 o 
   7   8   6        8.05        0.00     19.97 o 
   8   8   6       96.86       99.86     34.01 o 
   9   8   6       78.86       83.67     34.01 o 
   4   9   6      282.03      375.69     55.60 o 
   1   1   7     8929.35     9092.03    282.94 o 
   2   1   7     1114.08      965.76     21.54 o 
   3   1   7     1120.69     1003.15     18.54 o 
   4   1   7     5416.54     5454.37     81.43 o 
   5   1   7      706.01      851.39     16.65 o 
   6   1   7      215.81      181.23     24.48 o 
   7   1   7     1951.66     2080.19     39.93 o 
   8   1   7      138.11      117.01      8.10 o 
   9   1   7     1934.72     1974.10     28.52 o 
  10   1   7     2706.19     2691.55     41.00 o 
  11   1   7     1079.06     1026.07     23.04 o 
  12   1   7      139.09      140.51     11.12 o 
  13   1   7     3046.89     2931.21     41.96 o 
  14   1   7      530.64      498.94     21.39 o 
  15   1   7     3285.33     3107.47     52.69 o 
  16   1   7      395.68      418.44     21.24 o 
  17   1   7      396.84      407.91     21.76 o 
  18   1   7      285.57      310.56     21.83 o 
  19   1   7       38.82       35.31     10.11 o 
   0   2   7      479.71      608.08     34.16 o 
   1   2   7       29.10       40.45      3.38 o 
   2   2   7      127.50      122.83      4.84 o 
   3   2   7     1486.25     1092.59    220.92 o 
   4   2   7     1162.29     1118.95     27.90 o 
   5   2   7       16.33       13.32     14.03 o 
   6   2   7      381.13      462.86     11.49 o 
   7   2   7       86.53      147.15      8.13 o 
   8   2   7      399.76      454.22     15.73 o 
   9   2   7     3066.57     2984.57     88.55 o 
  10   2   7       31.87       36.33      7.24 o 
  11   2   7      916.89      707.60    135.18 o 
  12   2   7       26.75       25.99      7.17 o 
  13   2   7       63.75       69.94     10.32 o 
  14   2   7       83.09      109.00     12.53 o 
  15   2   7      229.01      217.84     17.32 o 
  16   2   7        2.66        9.56      7.66 o 
  17   2   7        0.43        6.84      7.86 o 
  18   2   7       64.75       92.98     13.80 o 
   1   3   7       11.60       10.49      2.89 o 
   2   3   7      473.08      449.39     18.98 o 
   3   3   7      135.77      152.36      7.40 o 
   4   3   7       14.55       18.72      6.42 o 
   5   3   7     1005.29     1076.71     24.68 o 
   6   3   7       15.14       10.41      4.62 o 
   7   3   7       25.50       28.01      6.04 o 
   8   3   7      589.76      638.78     18.88 o 
   9   3   7      561.06      578.26     26.49 o 
  10   3   7       86.00       93.39     11.57 o 
  11   3   7     1133.13     1176.87     28.93 o 
  12   3   7       85.73       87.14     11.23 o 
  13   3   7      272.95      293.90     20.58 o 
  14   3   7       82.04       74.57     13.17 o 
  15   3   7       58.48       66.55     12.87 o 
  16   3   7      154.94      207.70     20.72 o 
  17   3   7       46.15       36.54     11.38 o 
  18   3   7      380.37      371.71     26.65 o 
   0   4   7      434.92      480.23     20.70 o 
   1   4   7       99.60      114.93      6.60 o 
   2   4   7       12.67       13.05      4.56 o 
   3   4   7     1104.39     1266.73     53.14 o 
   4   4   7      144.45      144.14     11.89 o 
   5   4   7       51.07       45.47     26.69 o 
   6   4   7      138.97      153.23     13.04 o 
   7   4   7      959.87      878.50     29.92 o 
   8   4   7      719.52      663.83     32.64 o 
   9   4   7      910.60      800.39     27.18 o 
  10   4   7      207.09      203.77     17.15 o 
  11   4   7     1203.35     1111.84     40.19 o 
  12   4   7       77.23       58.12     11.71 o 
  13   4   7       30.06       22.40      9.55 o 
  14   4   7       17.01       23.46      9.62 o 
  15   4   7       23.02       27.46     10.50 o 
  16   4   7       22.92       39.99     11.69 o 
  17   4   7      169.39      212.96     26.04 o 
   1   5   7     2476.92     2368.97    122.55 o 
   2   5   7      340.00      317.64     16.71 o 
   3   5   7       74.58      110.94     11.44 o 
   4   5   7     1364.97     1381.25     62.56 o 
   5   5   7      120.18      123.53     12.69 o 
   6   5   7       33.59       42.84     13.03 o 
   7   5   7        0.00        0.00      6.37 o 
   8   5   7       17.33       28.03      8.63 o 
   9   5   7        4.67        3.97      7.18 o 
  10   5   7       55.03       75.85     12.49 o 
  11   5   7        1.66        8.99      8.16 o 
  12   5   7        2.15        4.22      7.53 o 
  13   5   7     1468.66     1417.51     50.27 o 
  14   5   7      103.59      100.59     18.32 o 
  15   5   7      699.39      733.60     39.14 o 
  16   5   7       18.75       27.27     10.61 o 
   0   6   7      188.18      205.35     25.91 o 
   1   6   7       31.58       41.59      9.41 o 
   2   6   7      384.44      399.50     19.14 o 
   3   6   7       26.77       29.80     10.31 o 
   4   6   7       11.60       11.48      8.96 o 
   5   6   7       79.99       88.04     12.27 o 
   6   6   7       17.53       27.82      9.21 o 
   7   6   7      116.54      109.14     20.26 o 
   8   6   7       15.79       19.06      8.14 o 
   9   6   7      222.21      201.23     37.27 o 
  10   6   7       47.70       47.61     13.24 o 
  11   6   7      435.27      397.44     27.90 o 
  12   6   7      129.67      118.86     19.61 o 
  13   6   7      185.87      222.32     26.13 o 
  14   6   7      232.42      238.47     29.93 o 
   1   7   7     1154.20     1140.07     49.22 o 
   2   7   7      545.13      491.07     48.58 o 
   3   7   7       76.44      125.58     21.83 o 
   4   7   7       50.25       59.94     16.78 o 
   5   7   7      133.43       80.12     47.53 o 
   6   7   7      277.22      325.67     34.01 o 
   7   7   7       20.12       19.11     13.35 o 
   8   7   7       80.02      102.21     22.10 o 
   9   7   7       90.13       83.20     17.38 o 
  10   7   7       15.98       33.34     14.29 o 
  11   7   7      802.10      735.20     43.64 o 
  12   7   7        0.06        9.64     13.27 o 
   0   8   7     1755.89     1633.93     86.91 o 
   1   8   7       14.05       25.58     15.29 o 
   2   8   7       34.06       43.18     24.29 o 
   3   8   7      261.83      329.81     48.58 o 
   4   8   7        0.21       22.13     22.13 o 
   5   8   7     1449.78     1515.18     90.68 o 
   6   8   7      194.12      254.78     47.50 o 
   7   8   7      224.45      280.69     49.66 o 
   8   8   7       24.62       12.95     23.21 o 
   9   8   7      416.62      460.98     62.62 o 
   0   0   8   105930.47   102966.56   9643.00 o 
   1   0   8     2840.98     3018.03    186.83 o 
   2   0   8     5481.56     5187.94    246.58 o 
   3   0   8     5139.28     4834.94    231.32 o 
   4   0   8      202.17      182.60     10.84 o 
   5   0   8     9004.44     8390.74    120.03 o 
   6   0   8     1002.96     1094.10     26.64 o 
   7   0   8        6.27       54.05      8.49 o 
   8   0   8     6511.25     6558.79     91.51 o 
   9   0   8     3883.12     3746.44     56.67 o 
  10   0   8      364.50      396.23     20.30 o 
  11   0   8        5.59       15.11      7.55 o 
  12   0   8        1.93        5.56      6.94 o 
  13   0   8       51.83       48.26     11.50 o 
  14   0   8      990.80      846.78     34.20 o 
  15   0   8        5.67        5.15      8.62 o 
  16   0   8     1374.72     1143.94     60.27 o 
  17   0   8      672.88      634.20     42.74 o 
  18   0   8      237.55      233.96     32.24 o 
   1   1   8       76.65       61.21      4.51 o 
   2   1   8       89.97       84.18      5.15 o 
   3   1   8       16.73       12.46      3.11 o 
   4   1   8       19.06       11.09      3.06 o 
   5   1   8      150.31      188.73     21.50 o 
   6   1   8        0.59        6.69      3.02 o 
   7   1   8       16.21       20.48      4.52 o 
   8   1   8      176.95      218.62     10.42 o 
   9   1   8       20.66       23.14      5.14 o 
  10   1   8      383.35      399.16     16.25 o 
  11   1   8      566.96      549.37     17.37 o 
  12   1   8      141.64      132.98     11.04 o 
  13   1   8      682.97      629.63     22.91 o 
  14   1   8     1091.57     1000.45     29.62 o 
  15   1   8      560.76      485.55     22.15 o 
  16   1   8        1.06       14.31      7.91 o 
  17   1   8       99.62      140.95     15.70 o 
  18   1   8      204.76      216.67     19.44 o 
   0   2   8     1393.42     1667.01     83.81 o 
   1   2   8      413.71      448.46     15.20 o 
   2   2   8     2557.18     2594.55     80.00 o 
   3   2   8      178.54      211.33     29.45 o 
   4   2   8     3776.28     3840.45     98.93 o 
   5   2   8        6.58       23.98      4.14 o 
   6   2   8     1187.90     1208.80     26.87 o 
   7   2   8     2960.07     2900.64     61.29 o 
   8   2   8      825.76      809.06     17.57 o 
   9   2   8        1.39        2.17      4.69 o 
  10   2   8      947.02      881.38     24.08 o 
  11   2   8      834.56      772.72     27.03 o 
  12   2   8      896.68      853.47     29.27 o 
  13   2   8        0.12        8.58      6.27 o 
  14   2   8     1575.86     1380.88     35.02 o 
  15   2   8       59.97       50.56     10.50 o 
  16   2   8      785.25      735.41     27.78 o 
  17   2   8       82.48      116.64     14.65 o 
  18   2   8        1.05        7.42      8.03 o 
   1   3   8     1701.78     1720.72     47.76 o 
   2   3   8     2130.56     2347.72     95.74 o 
   3   3   8       23.59       20.55      4.58 o 
   4   3   8      361.09      444.61     19.32 o 
   5   3   8       16.08       23.23      5.20 o 
   6   3   8     1185.52     1203.39     35.92 o 
   7   3   8       16.89       18.33      5.61 o 
   8   3   8      396.00      321.37     14.11 o 
   9   3   8     1017.75      989.01     24.78 o 
  10   3   8     1046.13      989.63     25.86 o 
  11   3   8     1066.57     1013.29     31.88 o 
  12   3   8        2.87        2.65      7.28 o 
  13   3   8     2446.17     2321.65     50.92 o 
  14   3   8       31.18       36.08     10.37 o 
  15   3   8     1390.23     1335.45     41.49 o 
  16   3   8       19.93       28.02     10.96 o 
  17   3   8       57.65       75.17     14.77 o 
   0   4   8       13.33       35.08     11.83 o 
   1   4   8       13.07       20.17      5.16 o 
   2   4   8      247.54      299.28     12.53 o 
   3   4   8       65.80       58.17      8.59 o 
   4   4   8      341.95      402.07     17.12 o 
   5   4   8       36.66       16.07      5.71 o 
   6   4   8      834.47      825.70     25.43 o 
   7   4   8      382.39      330.49     17.47 o 
   8   4   8      446.02      505.31     21.89 o 
   9   4   8        3.68        4.12      6.36 o 
  10   4   8      102.99       94.21     12.85 o 
  11   4   8      851.10      856.79     30.72 o 
  12   4   8      166.28      146.58     16.53 o 
  13   4   8       32.28       32.55     10.38 o 
  14   4   8      230.71      238.46     21.42 o 
  15   4   8       72.21       59.91     12.93 o 
  16   4   8      369.07      404.13     26.69 o 
   1   5   8       55.39       64.93      9.84 o 
   2   5   8      113.61      158.14     11.16 o 
   3   5   8      277.54      288.80     15.59 o 
   4   5   8      267.09      241.75     15.58 o 
   5   5   8       56.70       61.56     10.23 o 
   6   5   8     1250.97     1207.89     39.02 o 
   7   5   8      248.33      267.75     17.97 o 
   8   5   8       99.82      122.78     14.28 o 
   9   5   8       13.44       20.42      8.95 o 
  10   5   8      450.21      412.79     22.28 o 
  11   5   8      339.44      342.14     21.80 o 
  12   5   8      137.59      153.41     20.70 o 
  13   5   8      662.24      660.84     29.98 o 
  14   5   8       18.40       59.35     15.45 o 
  15   5   8      354.60      408.81     33.31 o 
   0   6   8     1977.60     1883.44     56.46 o 
   1   6   8       73.59       86.08     11.74 o 
   2   6   8     1598.06     1608.83     69.26 o 
   3   6   8      407.50      407.66     23.88 o 
   4   6   8      510.39      481.40     25.86 o 
   5   6   8     1272.83     1185.01     80.20 o 
   6   6   8      348.97      342.26     20.30 o 
   7   6   8      607.40      487.04    134.43 o 
   8   6   8      888.44      834.95     30.48 o 
   9   6   8      691.06      736.02     36.77 o 
  10   6   8       11.45        1.89      8.26 o 
  11   6   8      104.14      128.11     20.13 o 
  12   6   8        2.29       13.31     11.18 o 
  13   6   8        3.69       11.61     12.07 o 
  14   6   8      110.82      133.98     21.10 o 
   1   7   8      470.01      437.11     33.15 o 
   2   7   8      523.15      447.95     33.48 o 
   3   7   8        0.09        0.00      9.12 o 
   4   7   8      682.66      687.75     32.37 o 
   5   7   8      931.73      860.06     35.94 o 
   6   7   8       33.94       53.83     14.03 o 
   7   7   8        2.58        9.63     13.55 o 
   8   7   8      308.38      316.68     33.40 o 
   9   7   8        4.18       17.27     22.13 o 
  10   7   8      483.71      437.28     30.88 o 
  11   7   8        1.13        8.47     12.05 o 
   0   8   8        7.33        5.40     18.89 o 
   1   8   8       38.89       50.51     18.31 o 
   2   8   8      271.02      237.89     30.04 o 
   3   8   8       25.30       33.47     24.29 o 
   4   8   8      486.77      441.54     52.36 o 
   5   8   8       66.25       69.63     29.69 o 
   6   8   8      142.13      173.27     41.56 o 
   7   8   8      334.18      394.58     57.22 o 
   8   8   8        1.99        0.00     22.13 o 
   1   1   9    16699.51    17780.72    498.11 o 
   2   1   9     4754.00     4660.34    120.10 o 
   3   1   9      538.11      554.61     12.42 o 
   4   1   9     1732.98     1565.06     33.34 o 
   5   1   9       49.04       37.99      8.75 o 
   6   1   9     1618.93     1426.12     24.08 o 
   7   1   9      231.86      204.81      9.61 o 
   8   1   9      473.26      396.49     14.17 o 
   9   1   9       27.26       33.07      5.81 o 
  10   1   9      101.28       90.22      8.63 o 
  11   1   9      248.77      290.82     13.55 o 
  12   1   9      646.33      577.53     21.65 o 
  13   1   9      127.84      141.78     13.54 o 
  14   1   9      497.73      446.70     20.57 o 
  15   1   9      233.74      202.99     16.93 o 
  16   1   9       46.43       48.18      9.88 o 
  17   1   9       47.28       64.04     11.91 o 
  18   1   9      486.62      516.30     25.30 o 
   0   2   9    11528.03    11641.32    497.01 o 
   1   2   9        8.71       10.04      2.94 o 
   2   2   9     1713.57     1520.83     38.80 o 
   3   2   9        2.93        0.24      2.38 o 
   4   2   9     2734.87     2550.12     64.65 o 
   5   2   9      206.74      203.41      8.33 o 
   6   2   9     2332.98     2362.26     39.41 o 
   7   2   9       70.88       71.00      6.69 o 
   8   2   9      533.10      496.27     17.21 o 
   9   2   9       86.24       97.11     10.20 o 
  10   2   9     1183.30     1099.06     27.06 o 
  11   2   9       32.79       33.35      7.53 o 
  12   2   9      589.23      403.75     99.86 o 
  13   2   9      585.79      492.01     44.08 o 
  14   2   9     1164.85     1174.80     32.76 o 
  15   2   9      264.82      264.15     22.15 o 
  16   2   9     1093.48      973.60     32.07 o 
  17   2   9      890.75      891.92     31.66 o 
  18   2   9       60.16       54.16     13.19 o 
   1   3   9      954.45      947.82     27.12 o 
   2   3   9      667.12      714.11     22.08 o 
   3   3   9      544.29      586.28     23.43 o 
   4   3   9      948.47      930.16     48.88 o 
   5   3   9        0.41        2.87      3.81 o 
   6   3   9      350.71      345.63     13.60 o 
   7   3   9      212.33      212.96     12.09 o 
   8   3   9      115.04      135.55     11.14 o 
   9   3   9       57.83       66.74     10.91 o 
  10   3   9      166.22      168.51     15.90 o 
  11   3   9      608.04      579.61     24.86 o 
  12   3   9       49.11       62.52     11.59 o 
  13   3   9      130.29      122.15     15.81 o 
  14   3   9       89.26      112.45     15.29 o 
  15   3   9        0.03        8.18      8.33 o 
  16   3   9      100.58      124.49     17.29 o 
  17   3   9       25.60       18.11     12.31 o 
   0   4   9       22.91        4.70      7.76 o 
   1   4   9     1622.74     1668.32     46.87 o 
   2   4   9     4418.41     4527.02    130.54 o 
   3   4   9     1830.25     1753.75    118.35 o 
   4   4   9     4005.74     4176.57    143.51 o 
   5   4   9        0.84        0.00      5.00 o 
   6   4   9      547.59      498.83     20.53 o 
   7   4   9       85.51       91.62     12.24 o 
   8   4   9      111.87      153.35     16.83 o 
   9   4   9      343.21      317.59     18.73 o 
  10   4   9     1175.85     1081.78     40.97 o 
  11   4   9       30.06       40.63     10.70 o 
  12   4   9     1901.60     1823.43     45.90 o 
  13   4   9        0.09        3.49      7.37 o 
  14   4   9     1037.57      961.84     35.87 o 
  15   4   9      215.74      235.45     22.16 o 
  16   4   9      521.14      533.94     28.89 o 
   1   5   9      292.82      323.66     17.92 o 
   2   5   9       58.29       67.96     10.38 o 
   3   5   9       73.09       82.87     10.75 o 
   4   5   9     2446.25     2372.17     85.00 o 
   5   5   9        1.78        3.22      6.39 o 
   6   5   9      656.47      530.72     29.34 o 
   7   5   9       32.49       24.86      9.01 o 
   8   5   9      898.59      878.13     30.12 o 
   9   5   9       16.28        9.09      8.27 o 
  10   5   9     1155.30     1133.41     35.81 o 
  11   5   9       97.80      118.64     15.67 o 
  12   5   9      222.29      242.01     21.17 o 
  13   5   9       19.60       25.74     10.30 o 
  14   5   9      142.71      156.57     19.02 o 
  15   5   9       46.56       47.34     14.52 o 
   0   6   9      510.12      538.33     32.42 o 
   1   6   9       16.21        2.92      6.94 o 
   2   6   9      180.87      200.79     16.53 o 
   3   6   9       24.91       27.82     10.68 o 
   4   6   9      281.17      270.73     22.41 o 
   5   6   9       13.46       15.07      9.77 o 
   6   6   9       49.93       55.90     13.90 o 
   7   6   9       60.83       56.56     11.81 o 
   8   6   9       68.54       87.56     13.93 o 
   9   6   9      925.13      885.89     32.91 o 
  10   6   9       33.93       31.77     11.19 o 
  11   6   9       49.72       51.32     12.39 o 
  12   6   9       29.00       28.65     13.08 o 
  13   6   9      233.64      258.60     27.58 o 
   1   7   9     1766.28     1595.30     59.89 o 
   2   7   9      274.99      298.14     23.92 o 
   3   7   9        9.98       11.24      9.94 o 
   4   7   9      648.65      596.16     30.61 o 
   5   7   9      244.48      286.56     24.68 o 
   6   7   9      812.56      816.89     36.85 o 
   7   7   9       44.31       47.92     13.77 o 
   8   7   9      268.17      337.52     34.91 o 
   9   7   9       65.43       83.23     21.89 o 
  10   7   9      523.34      598.39     43.55 o 
  11   7   9      126.75      145.82     22.67 o 
   0   8   9      233.82      337.37     49.12 o 
   1   8   9       83.96       91.06     22.21 o 
   2   8   9      550.05      562.53     39.69 o 
   3   8   9      265.13      262.00     32.34 o 
   4   8   9      261.36      352.48     52.36 o 
   5   8   9      389.30      483.65     55.60 o 
   6   8   9       13.01        7.02     24.83 o 
   7   8   9       44.16       21.05     26.45 o 
   8   8   9      184.52      195.40     46.96 o 
   0   0  10      105.59      124.89     12.58 o 
   1   0  10     3182.23     3363.84    191.58 o 
   2   0  10        6.38        6.82      4.86 o 
   3   0  10    22228.96    23428.43   1048.26 o 
   4   0  10      985.24      908.98     27.74 o 
   5   0  10     1461.53     1282.38     71.85 o 
   6   0  10     1238.01     1190.48     42.31 o 
   7   0  10       15.43       11.18      6.02 o 
   8   0  10     2379.36     2292.11     44.30 o 
   9   0  10        0.42        3.08      5.93 o 
  10   0  10       17.88       17.30     13.11 o 
  11   0  10      727.31      639.58     27.26 o 
  12   0  10      158.18      181.23     17.90 o 
  13   0  10      447.50      351.55     22.83 o 
  14   0  10      642.57      690.96     31.62 o 
  15   0  10      559.69      441.50     33.96 o 
  16   0  10      948.62      905.99     49.42 o 
  17   0  10       73.73       76.53     19.96 o 
  18   0  10      156.21      207.82     30.72 o 
   1   1  10     2206.19     2293.79     97.20 o 
   2   1  10     5628.14     5840.60    202.71 o 
   3   1  10     1266.70     1171.71     24.33 o 
   4   1  10     2526.33     2582.32     47.39 o 
   5   1  10      131.29      101.10     18.46 o 
   6   1  10     1852.28     1718.22     40.15 o 
   7   1  10        1.20        2.19      3.67 o 
   8   1  10      357.27      347.32     13.85 o 
   9   1  10       59.09       60.87      7.32 o 
  10   1  10       53.17       56.05      7.49 o 
  11   1  10       65.39       83.99     10.34 o 
  12   1  10      169.72      195.93     14.86 o 
  13   1  10      452.95      470.33     20.52 o 
  14   1  10      136.08      152.00     14.68 o 
  15   1  10      109.45      140.39     14.61 o 
  16   1  10       30.72       47.08     10.38 o 
  17   1  10      451.44      418.15     23.15 o 
  18   1  10      116.74      131.73     17.81 o 
   0   2  10      151.34      121.67     14.87 o 
   1   2  10      124.52      140.15      6.71 o 
   2   2  10      422.93      417.89     22.99 o 
   3   2  10     1614.44     1650.01     75.40 o 
   4   2  10        0.98        1.35      3.01 o 
   5   2  10      136.04      137.05     11.10 o 
   6   2  10        2.15        5.93      3.68 o 
   7   2  10       17.06       17.08      5.38 o 
   8   2  10      308.97      304.85     14.27 o 
   9   2  10      863.14      869.49     23.80 o 
  10   2  10      480.67      460.41     18.32 o 
  11   2  10     1051.44      956.43     27.64 o 
  12   2  10       75.23       61.08     12.03 o 
  13   2  10      852.98      772.70     29.92 o 
  14   2  10       17.08       18.08      8.14 o 
  15   2  10        2.15        9.48      7.49 o 
  16   2  10        1.11        1.86      7.50 o 
  17   2  10        0.71       19.55     10.05 o 
   1   3  10     7456.72     8108.40    271.09 o 
   2   3  10     1766.69     1819.98     80.66 o 
   3   3  10     6438.10     7030.30    291.77 o 
   4   3  10     3483.60     3582.85    121.48 o 
   5   3  10     3123.11     3136.35    194.29 o 
   6   3  10      197.47      172.59     11.15 o 
   7   3  10       68.33       72.51     10.79 o 
   8   3  10     1388.55     1327.57     33.80 o 
   9   3  10     1203.97     1186.59     52.98 o 
  10   3  10        2.44        8.23      7.08 o 
  11   3  10     3444.51     3324.79     67.93 o 
  12   3  10        7.86        6.30      7.24 o 
  13   3  10     1244.21     1214.04     47.53 o 
  14   3  10      364.85      359.14     23.79 o 
  15   3  10      243.64      273.40     23.11 o 
  16   3  10      191.76      208.67     21.41 o 
  17   3  10       18.90       50.24     12.72 o 
   0   4  10     2261.02     2093.07    270.70 o 
   1   4  10     1237.29     1280.14     61.99 o 
   2   4  10      190.11      185.68     11.65 o 
   3   4  10      273.51      268.70     15.24 o 
   4   4  10       15.60       20.03      6.79 o 
   5   4  10       72.03       68.18     10.32 o 
   6   4  10      280.96      228.65     19.50 o 
   7   4  10      267.61      254.56     17.33 o 
   8   4  10      543.62      532.62     23.07 o 
   9   4  10      688.08      612.14     25.41 o 
  10   4  10        8.26        6.43      7.88 o 
  11   4  10      683.76      657.32     27.90 o 
  12   4  10       88.92       93.66     14.42 o 
  13   4  10       68.38       73.22     13.32 o 
  14   4  10        9.20       15.04      9.83 o 
  15   4  10      313.16      330.69     25.53 o 
  16   4  10      122.61      144.42     19.02 o 
   1   5  10     2607.22     2525.57    119.67 o 
   2   5  10      238.10      249.04     16.86 o 
   3   5  10     1921.80     1739.78     84.34 o 
   4   5  10      122.32      125.44     13.39 o 
   5   5  10      317.00      274.12     17.81 o 
   6   5  10     2338.31     2194.73     44.81 o 
   7   5  10       73.41       48.44     10.03 o 
   8   5  10      223.81      214.09     18.40 o 
   9   5  10       65.72       80.02     13.12 o 
  10   5  10       14.36        8.49      8.24 o 
  11   5  10      363.25      382.80     23.18 o 
  12   5  10       13.50       18.35      9.85 o 
  13   5  10      290.40      303.47     23.84 o 
  14   5  10      156.91      196.75     21.00 o 
  15   5  10       71.77       74.77     14.38 o 
   0   6  10        7.26        6.10      9.97 o 
   1   6  10      409.50      415.65     21.25 o 
   2   6  10     1375.15     1389.98     36.67 o 
   3   6  10     4526.21     4276.45    162.53 o 
   4   6  10       15.36       30.25     12.03 o 
   5   6  10     2927.48     2777.91     93.55 o 
   6   6  10       61.76       60.30     14.46 o 
   7   6  10      447.06      514.82     29.23 o 
   8   6  10      562.89      512.17     42.73 o 
   9   6  10      171.42      218.60     20.27 o 
  10   6  10      174.08      179.75     19.46 o 
  11   6  10      127.54      181.56     19.71 o 
  12   6  10      364.74      416.00     31.43 o 
  13   6  10      125.65      125.76     20.79 o 
   1   7  10       16.03       28.10     11.63 o 
   2   7  10      241.20      243.71     23.18 o 
   3   7  10        0.68        0.00      9.15 o 
   4   7  10        0.67        5.98      9.98 o 
   5   7  10       36.97       49.37     13.69 o 
   6   7  10        8.31        9.06     10.99 o 
   7   7  10       39.57       19.11     12.83 o 
   8   7  10       11.77       20.66     12.30 o 
   9   7  10       66.42       97.63     23.03 o 
  10   7  10       14.23       23.11     16.52 o 
  11   7  10       33.37       21.89     15.94 o 
   0   8  10      830.83      796.72     66.39 o 
   1   8  10        3.31        0.10     13.90 o 
   2   8  10        5.12        0.50     14.49 o 
   3   8  10        0.57       12.97     15.64 o 
   4   8  10       81.22      103.01     24.01 o 
   5   8  10       54.75       57.76     31.31 o 
   6   8  10       35.08       14.57     24.83 o 
   7   8  10      317.60      338.99     57.22 o 
   1   1  11     7305.91     6313.19    873.96 o 
   2   1  11     1323.13     1237.83    153.41 o 
   3   1  11     4127.24     3880.58     91.61 o 
   4   1  11        1.19        2.97      3.34 o 
   5   1  11       40.97       32.80      8.43 o 
   6   1  11     1244.09     1231.81     23.99 o 
   7   1  11        0.97        3.95      3.96 o 
   8   1  11      294.28      264.42     12.05 o 
   9   1  11       71.86       71.74      7.95 o 
  10   1  11      116.28      121.49     11.57 o 
  11   1  11      933.34      909.18     26.19 o 
  12   1  11      788.64      729.54     24.70 o 
  13   1  11      869.53      810.17     26.65 o 
  14   1  11      883.70      860.91     28.51 o 
  15   1  11      199.94      223.30     17.98 o 
  16   1  11       28.96       32.85      9.20 o 
  17   1  11      364.18      405.83     26.24 o 
   0   2  11       20.53       10.76      5.16 o 
   1   2  11      854.89      872.59     27.28 o 
   2   2  11     2213.31     2202.42     63.60 o 
   3   2  11     3322.07     3118.51    205.87 o 
   4   2  11     1221.73     1293.47     35.10 o 
   5   2  11     1552.32     1470.32     51.58 o 
   6   2  11       65.56       61.95      7.98 o 
   7   2  11     3300.75     3312.26     78.15 o 
   8   2  11      304.60      286.45     14.81 o 
   9   2  11      451.80      424.38     17.57 o 
  10   2  11     1515.63     1495.16     36.18 o 
  11   2  11      621.01      593.26     21.94 o 
  12   2  11     1216.36     1064.43     71.31 o 
  13   2  11      640.34      440.25     99.28 o 
  14   2  11      418.53      387.21     40.21 o 
  15   2  11       89.77      125.71     14.77 o 
  16   2  11        3.40       12.25      9.63 o 
  17   2  11      283.93      312.25     25.57 o 
   1   3  11        3.97        5.12      3.65 o 
   2   3  11        0.02        4.40      4.35 o 
   3   3  11      282.14      310.70     16.93 o 
   4   3  11     1111.18     1159.77     51.26 o 
   5   3  11      241.62      177.20     34.24 o 
   6   3  11      320.57      315.68     16.96 o 
   7   3  11        7.46        8.50      6.68 o 
   8   3  11        1.87        0.00      6.22 o 
   9   3  11       39.99       51.71     10.44 o 
  10   3  11      955.06      908.85     35.17 o 
  11   3  11       18.26       15.63     11.71 o 
  12   3  11       10.75        8.08      7.61 o 
  13   3  11       64.61       70.38     12.85 o 
  14   3  11       11.00       16.76      9.14 o 
  15   3  11        8.55        9.44      9.62 o 
  16   3  11       69.39       57.02     13.35 o 
   0   4  11      325.48      278.48     23.07 o 
   1   4  11     1583.85     1497.68     34.61 o 
   2   4  11      257.37      260.03     15.48 o 
   3   4  11     1644.72     1622.81     64.26 o 
   4   4  11     1486.02     1439.07     61.08 o 
   5   4  11     1920.43     1823.56     43.16 o 
   6   4  11       22.81       11.75      9.46 o 
   7   4  11     1012.27     1007.90     46.67 o 
   8   4  11       80.42       71.98     11.97 o 
   9   4  11     1086.61     1073.80     33.84 o 
  10   4  11     1063.06      979.58     33.12 o 
  11   4  11      583.95      561.97     26.49 o 
  12   4  11     2504.36     2314.55     64.24 o 
  13   4  11      265.86      275.80     22.51 o 
  14   4  11      431.85      422.76     25.69 o 
  15   4  11       25.54       44.44     12.43 o 
  16   4  11      432.30      469.20     27.75 o 
   1   5  11     2325.66     2274.31     91.62 o 
   2   5  11       22.74       17.79      7.79 o 
   3   5  11     1323.47     1215.34     46.25 o 
   4   5  11      182.54      198.35     19.93 o 
   5   5  11        0.24        7.18      6.90 o 
   6   5  11     2052.00     1894.91     43.17 o 
   7   5  11      172.09      123.64     47.98 o 
   8   5  11      137.51      155.76     16.31 o 
   9   5  11       20.30       18.53      9.22 o 
  10   5  11       31.49       34.58     11.14 o 
  11   5  11      393.30      420.53     24.22 o 
  12   5  11        0.95        9.62      9.68 o 
  13   5  11      225.00      296.14     23.97 o 
  14   5  11       42.35       60.63     13.37 o 
   0   6  11     2339.79     2352.45    308.22 o 
   1   6  11      183.29      223.34     18.43 o 
   2   6  11      559.67      558.17     24.74 o 
   3   6  11       64.30       80.09     15.00 o 
   4   6  11      795.24      714.48     33.02 o 
   5   6  11       60.69       58.35     14.10 o 
   6   6  11      535.31      556.42     30.33 o 
   7   6  11        4.93        7.12     13.51 o 
   8   6  11      335.25      372.05     27.96 o 
   9   6  11      213.26      263.10     21.90 o 
  10   6  11       27.14       31.71     11.30 o 
  11   6  11       72.16       96.95     15.21 o 
  12   6  11       12.34       24.81     11.14 o 
   1   7  11      649.73      632.60     27.65 o 
   2   7  11      990.16      889.59     38.22 o 
   3   7  11     1546.55     1541.32     49.51 o 
   4   7  11      436.00      415.13     27.77 o 
   5   7  11      206.24      231.73     24.20 o 
   6   7  11       23.78       19.30     12.63 o 
   7   7  11       20.53       42.45     13.96 o 
   8   7  11      221.09      217.94     25.29 o 
   9   7  11       83.96       79.68     17.38 o 
  10   7  11        4.37        4.17     14.65 o 
   0   8  11        1.03       17.81     23.75 o 
   1   8  11       33.42       29.65     37.52 o 
   2   8  11      154.12      212.01     30.89 o 
   3   8  11     1231.82     1182.83     58.36 o 
   4   8  11      465.86      452.00     38.63 o 
   5   8  11      457.31      510.07     41.78 o 
   6   8  11       91.45       78.81     35.63 o 
   0   0  12     1889.65     1516.52    121.72 o 
   1   0  12     7033.67     7217.42    383.56 o 
   2   0  12    14133.87    14560.58    892.35 o 
   3   0  12      934.44      846.64     25.04 o 
   4   0  12     2316.07     2467.70     76.80 o 
   5   0  12      359.07      364.75     18.06 o 
   6   0  12      114.62      164.85     16.62 o 
   7   0  12     2167.77     2014.64     78.34 o 
   8   0  12     3785.40     3778.64     86.93 o 
   9   0  12      109.72      115.99     14.04 o 
  10   0  12     4052.57     3906.26    104.75 o 
  11   0  12        3.30       10.75      9.91 o 
  12   0  12      222.87      223.15     19.95 o 
  13   0  12       65.60       60.14     18.89 o 
  14   0  12     2664.80     2412.62     75.94 o 
  15   0  12       21.13       43.74     15.59 o 
  16   0  12      754.24      765.22     46.56 o 
  17   0  12       94.59      116.61     23.47 o 
   1   1  12      697.25      735.74     28.93 o 
   2   1  12       76.76       35.35      6.79 o 
   3   1  12      532.70      396.31     67.08 o 
   4   1  12      254.09      188.77     30.62 o 
   5   1  12        0.51        0.00      3.38 o 
   6   1  12     2746.91     2664.03     39.22 o 
   7   1  12       14.51       18.69      5.26 o 
   8   1  12     2475.98     2373.49     49.40 o 
   9   1  12       54.27       57.45      8.76 o 
  10   1  12       15.29       23.83      7.01 o 
  11   1  12      286.85      272.15     16.58 o 
  12   1  12     1471.92     1369.24     33.55 o 
  13   1  12      278.82      278.21     18.16 o 
  14   1  12       20.54       25.10      8.46 o 
  15   1  12       10.09       20.38      8.48 o 
  16   1  12       48.48       46.57     11.64 o 
  17   1  12       79.99       73.09     13.98 o 
   0   2  12     2029.50     1983.85    117.21 o 
   1   2  12      669.76      744.33     19.67 o 
   2   2  12      157.95      158.33      8.11 o 
   3   2  12      290.80      263.20     14.48 o 
   4   2  12     1145.01     1134.89     32.79 o 
   5   2  12     2604.60     2491.65    122.75 o 
   6   2  12      149.85      165.14     11.82 o 
   7   2  12        7.85        3.73      5.56 o 
   8   2  12      267.00      277.47     14.82 o 
   9   2  12      112.48      134.34     12.44 o 
  10   2  12      229.36      235.59     15.71 o 
  11   2  12      248.07      286.85     17.27 o 
  12   2  12     2108.94     1863.78     39.58 o 
  13   2  12      184.90      175.88     30.85 o 
  14   2  12      138.97      119.81     16.30 o 
  15   2  12      173.90      155.05     18.29 o 
  16   2  12      782.06      776.97     33.91 o 
  17   2  12      205.04      234.65     23.13 o 
   1   3  12     2422.16     2459.44    105.51 o 
   2   3  12       93.83      128.73     10.54 o 
   3   3  12      362.15      371.64     17.57 o 
   4   3  12     2606.28     2538.52     99.41 o 
   5   3  12     1909.34     1692.03     63.54 o 
   6   3  12     5475.43     5300.08    176.08 o 
   7   3  12      414.15      394.53     19.82 o 
   8   3  12     5769.06     5508.51     73.31 o 
   9   3  12      491.92      473.84     22.73 o 
  10   3  12     2114.22     1920.43     44.99 o 
  11   3  12     1287.32     1166.86     36.34 o 
  12   3  12       32.15       35.57     10.14 o 
  13   3  12      157.06      157.88     17.68 o 
  14   3  12      159.92      172.99     19.14 o 
  15   3  12      453.22      398.46     26.16 o 
  16   3  12      292.23      316.87     25.93 o 
   0   4  12      100.01      120.86     18.32 o 
   1   4  12      116.73      123.90     13.32 o 
   2   4  12        1.35        5.39      6.39 o 
   3   4  12      148.55      151.35     14.08 o 
   4   4  12     2717.21     2625.78     85.24 o 
   5   4  12     2077.59     2127.90    101.28 o 
   6   4  12      493.58      430.09     28.47 o 
   7   4  12        5.55        6.91      7.27 o 
   8   4  12       36.99       26.34      9.29 o 
   9   4  12      761.88      777.43     29.54 o 
  10   4  12        4.24        0.22      7.52 o 
  11   4  12       60.35       66.83     12.62 o 
  12   4  12      349.64      331.68     23.41 o 
  13   4  12        1.96        5.07      7.75 o 
  14   4  12      229.44      265.86     26.72 o 
  15   4  12        0.38        7.16      9.58 o 
   1   5  12        8.06       13.23      7.86 o 
   2   5  12      383.57      375.01     20.43 o 
   3   5  12        7.15        7.45      9.25 o 
   4   5  12        4.46        8.05      8.91 o 
   5   5  12       11.83       17.48     10.07 o 
   6   5  12      760.24      710.32     27.45 o 
   7   5  12        1.85        5.30      7.53 o 
   8   5  12      430.48      419.07     22.80 o 
   9   5  12       31.84       43.71     11.02 o 
  10   5  12     1196.97     1097.75     37.22 o 
  11   5  12        0.64        5.94      8.76 o 
  12   5  12      808.16      771.94     33.07 o 
  13   5  12        0.04        1.69     10.21 o 
  14   5  12       28.74       21.78     10.47 o 
   0   6  12     1258.05     1218.31     89.60 o 
   1   6  12      363.79      380.42     21.99 o 
   2   6  12     2466.45     2631.24    102.06 o 
   3   6  12        0.35        1.07      8.79 o 
   4   6  12     1093.23     1060.93     59.86 o 
   5   6  12       67.69       87.07     16.39 o 
   6   6  12       32.79       26.94     12.46 o 
   7   6  12        1.65        7.75     11.75 o 
   8   6  12       10.56        0.00     11.13 o 
   9   6  12      692.72      708.49     40.77 o 
  10   6  12      727.54      718.52     35.45 o 
  11   6  12       25.76       36.29     11.05 o 
  12   6  12      841.54      891.32     36.53 o 
   1   7  12      126.46      172.67     18.24 o 
   2   7  12        1.24        0.00      9.60 o 
   3   7  12       24.10       47.14     14.02 o 
   4   7  12        1.75        2.22     10.39 o 
   5   7  12       35.42       39.38     14.77 o 
   6   7  12     1559.45     1428.44     50.61 o 
   7   7  12      389.10      342.69     29.69 o 
   8   7  12      126.98      126.63     20.91 o 
   9   7  12        1.41        0.57     11.56 o 
   0   8  12      785.80      872.29     72.33 o 
   1   8  12      132.80      152.34     27.96 o 
   2   8  12      125.54      125.53     26.64 o 
   3   8  12       47.60       80.33     22.86 o 
   4   8  12       19.76        6.90     17.11 o 
   5   8  12        2.13        0.00     16.40 o 
   1   1  13     2773.68     2532.39     74.44 o 
   2   1  13       22.26       55.90      6.06 o 
   3   1  13      734.27      618.67     17.46 o 
   4   1  13      640.06      574.84     17.11 o 
   5   1  13        2.54        1.47      3.73 o 
   6   1  13     1234.87     1059.97     50.76 o 
   7   1  13      484.31      458.63     15.31 o 
   8   1  13     4278.34     4212.87    113.53 o 
   9   1  13      186.88      217.24     16.24 o 
  10   1  13     2380.24     2195.34     40.28 o 
  11   1  13     1355.61     1242.64     31.63 o 
  12   1  13      419.31      385.65     19.00 o 
  13   1  13      924.31      847.19     28.18 o 
  14   1  13       40.23       49.14     10.21 o 
  15   1  13      557.64      576.68     28.51 o 
  16   1  13       85.94      102.08     16.00 o 
  17   1  13      609.25      604.71     30.81 o 
   0   2  13       11.15       31.67      7.51 o 
   1   2  13       43.73       37.35      5.24 o 
   2   2  13      355.78      366.20     12.01 o 
   3   2  13       33.74       25.96      5.13 o 
   4   2  13     1127.19     1036.26     50.78 o 
   5   2  13      532.99      447.82     16.58 o 
   6   2  13      774.29      704.57     32.00 o 
   7   2  13     2139.17     2104.54     42.00 o 
   8   2  13     2287.18     2308.01     63.85 o 
   9   2  13     6249.60     6191.76    132.15 o 
  10   2  13      691.62      667.70     23.37 o 
  11   2  13      415.34      397.39     19.03 o 
  12   2  13       83.41      117.84     13.10 o 
  13   2  13      514.16      498.21     30.39 o 
  14   2  13     1313.07     1276.05     40.95 o 
  15   2  13        9.21       17.03     10.13 o 
  16   2  13      390.97      426.93     27.67 o 
   1   3  13        0.00        1.98      4.55 o 
   2   3  13       19.43       25.87      6.47 o 
   3   3  13        9.56        7.28      6.17 o 
   4   3  13       83.99       95.58     11.65 o 
   5   3  13       89.36       45.84     21.52 o 
   6   3  13       50.36       55.60     10.29 o 
   7   3  13        0.03        3.09      7.06 o 
   8   3  13      501.44      495.43     23.33 o 
   9   3  13       95.26      100.74     13.95 o 
  10   3  13      425.67      426.06     22.70 o 
  11   3  13      852.50      718.71     40.59 o 
  12   3  13       63.29       68.89     12.97 o 
  13   3  13       59.03       64.00     13.30 o 
  14   3  13      217.57      235.29     22.06 o 
  15   3  13       65.61       51.88     12.97 o 
  16   3  13        4.31       18.97     10.64 o 
   0   4  13     1650.70     1702.46     91.49 o 
   1   4  13        3.21        3.90      6.39 o 
   2   4  13      126.44      132.10     13.92 o 
   3   4  13        0.53        0.00      7.01 o 
   4   4  13      320.18      333.95     18.05 o 
   5   4  13      117.17      123.90     16.36 o 
   6   4  13      354.99      299.14     18.74 o 
   7   4  13     6042.77     5704.46     74.68 o 
   8   4  13      435.62      387.73     21.90 o 
   9   4  13     1732.00     1627.80     59.08 o 
  10   4  13      343.01      357.83     22.93 o 
  11   4  13      488.66      510.67     26.35 o 
  12   4  13      390.45      346.01     26.80 o 
  13   4  13       65.69       84.71     14.42 o 
  14   4  13        7.14       13.93      9.61 o 
  15   4  13      419.53      410.38     27.90 o 
   1   5  13     1794.70     1639.24     99.73 o 
   2   5  13        2.79        6.12      7.31 o 
   3   5  13      213.45      204.56     20.99 o 
   4   5  13     1177.96     1092.32     57.08 o 
   5   5  13      260.46      286.72     32.97 o 
   6   5  13     2152.61     1984.66     54.64 o 
   7   5  13      525.71      490.33     24.21 o 
   8   5  13      256.87      221.78     22.85 o 
   9   5  13      318.67      314.92     23.04 o 
  10   5  13     1139.50     1174.05     38.76 o 
  11   5  13      568.44      567.06     28.41 o 
  12   5  13      273.89      297.07     24.80 o 
  13   5  13     1498.94     1555.68     55.64 o 
   0   6  13      126.05      169.14     24.89 o 
   1   6  13        1.78        4.01      7.83 o 
   2   6  13        0.01        0.00      7.66 o 
   3   6  13       59.06       75.79     15.44 o 
   4   6  13      407.29      406.46     27.11 o 
   5   6  13     1623.13     1503.83     49.73 o 
   6   6  13        1.32        0.00      9.76 o 
   7   6  13       24.17       34.01     13.55 o 
   8   6  13       12.03       26.65     12.54 o 
   9   6  13       94.97      118.71     20.35 o 
  10   6  13       90.79      102.23     18.54 o 
  11   6  13       15.95       25.20     11.09 o 
   1   7  13     1126.49     1122.06     37.57 o 
   2   7  13        7.22       21.48     12.22 o 
   3   7  13      655.02      644.78     34.74 o 
   4   7  13      708.77      714.06     36.82 o 
   5   7  13      106.37      117.04     19.84 o 
   6   7  13      919.43     1000.77     43.71 o 
   7   7  13       68.66       97.59     19.00 o 
   8   7  13      863.50      886.33     42.56 o 
   9   7  13       27.26       32.14     15.22 o 
   0   8  13      191.39      232.11     47.50 o 
   1   8  13       26.88       23.78     18.05 o 
   2   8  13      148.18      175.42     58.84 o 
   3   8  13       15.04        7.06     36.71 o 
   4   8  13      130.93      202.09     32.80 o 
   0   0  14     6839.27     7001.69    672.57 o 
   1   0  14      492.97      474.01     38.25 o 
   2   0  14     2218.22     2069.31    125.52 o 
   3   0  14     1062.95     1045.26     30.20 o 
   4   0  14      502.14      513.95     25.46 o 
   5   0  14     7451.38     6719.12    332.86 o 
   6   0  14     1859.05     1860.30     96.61 o 
   7   0  14     3060.46     2738.04    120.93 o 
   8   0  14       16.95       26.08      9.47 o 
   9   0  14    17180.57    17283.03    445.21 o 
  10   0  14      475.05      477.62     25.12 o 
  11   0  14     1786.81     1734.77     60.94 o 
  12   0  14      141.18      119.35     21.54 o 
  13   0  14      718.84      654.97     40.84 o 
  14   0  14      146.29      134.92     24.04 o 
  15   0  14       82.91      131.10     24.01 o 
  16   0  14      523.89      509.21     39.82 o 
   1   1  14      745.45      704.90     30.16 o 
   2   1  14       60.56       67.24      7.27 o 
   3   1  14      129.98      152.01      9.58 o 
   4   1  14       25.60       24.43      5.38 o 
   5   1  14      925.46      776.22     54.79 o 
   6   1  14      478.97      472.13     15.66 o 
   7   1  14      720.72      717.01     25.28 o 
   8   1  14      941.90      882.89     41.74 o 
   9   1  14      328.18      330.12     18.82 o 
  10   1  14      252.46      286.54     17.22 o 
  11   1  14     2632.37     2551.25     45.61 o 
  12   1  14       65.17       81.52     11.85 o 
  13   1  14      445.05      414.33     20.78 o 
  14   1  14       38.78       54.56     12.04 o 
  15   1  14       20.15       17.06     10.04 o 
  16   1  14        2.33        1.66      8.90 o 
   0   2  14     1045.29      993.95     29.30 o 
   1   2  14      525.09      533.03     22.65 o 
   2   2  14        1.00        5.11      3.57 o 
   3   2  14     1499.82     1378.86     56.70 o 
   4   2  14      225.06      217.44     19.96 o 
   5   2  14     1147.82     1082.94     40.82 o 
   6   2  14     2471.98     2446.11     78.41 o 
   7   2  14     4530.21     4371.90    141.06 o 
   8   2  14      398.26      373.51     20.13 o 
   9   2  14      473.97      445.13     24.70 o 
  10   2  14      163.22      146.79     14.18 o 
  11   2  14      789.46      833.42     27.23 o 
  12   2  14        8.43        8.73      7.59 o 
  13   2  14        0.10        6.73      8.41 o 
  14   2  14      366.08      360.64     24.85 o 
  15   2  14      322.27      347.75     25.96 o 
  16   2  14       61.92       72.86     14.41 o 
   1   3  14     3895.63     3748.74    166.37 o 
   2   3  14       47.39       66.60      8.73 o 
   3   3  14      232.94      197.37     19.09 o 
   4   3  14      599.01      606.10     22.99 o 
   5   3  14      375.94      292.23     61.57 o 
   6   3  14       14.01       21.74      8.30 o 
   7   3  14     2344.47     2225.54     55.55 o 
   8   3  14      518.19      477.80     28.20 o 
   9   3  14      409.47      377.91     21.45 o 
  10   3  14       69.36      105.63     14.55 o 
  11   3  14      520.00      514.43     25.96 o 
  12   3  14        0.96        4.15      7.84 o 
  13   3  14     1177.85     1181.86     47.60 o 
  14   3  14      292.00      319.31     25.04 o 
  15   3  14      609.88      594.77     30.81 o 
   0   4  14       72.49       77.44     16.60 o 
   1   4  14       29.28       21.95      8.13 o 
   2   4  14       39.77       33.20      9.03 o 
   3   4  14        8.59       12.05      8.48 o 
   4   4  14        8.96       16.96      9.26 o 
   5   4  14        0.44        6.76      7.19 o 
   6   4  14       57.50       83.94     12.89 o 
   7   4  14      399.58      376.78     21.12 o 
   8   4  14        0.46       11.06      8.10 o 
   9   4  14      533.34      455.26     24.25 o 
  10   4  14       72.61       86.58     14.09 o 
  11   4  14      517.86      510.45     26.67 o 
  12   4  14      249.99      266.43     23.07 o 
  13   4  14      200.27      188.33     20.33 o 
  14   4  14      221.38      240.16     23.11 o 
   1   5  14       38.66       45.26     10.75 o 
   2   5  14      708.87      708.92     35.61 o 
   3   5  14      334.32      330.74     26.43 o 
   4   5  14       10.30       11.48      9.74 o 
   5   5  14     1117.87     1129.27     42.17 o 
   6   5  14       15.61       19.41     12.08 o 
   7   5  14       37.04       39.73     13.49 o 
   8   5  14       42.92       40.09     14.76 o 
   9   5  14       26.60       26.80     10.85 o 
  10   5  14        0.20        5.90      9.17 o 
  11   5  14      179.43      161.15     19.25 o 
  12   5  14       21.91       32.46     11.47 o 
  13   5  14      209.12      244.34     27.11 o 
   0   6  14     1812.93     1876.15    189.19 o 
   1   6  14        9.85       17.48      9.40 o 
   2   6  14     1455.34     1443.43     58.98 o 
   3   6  14      368.03      338.40     27.00 o 
   4   6  14        1.32        3.55     10.41 o 
   5   6  14      696.35      716.30     35.93 o 
   6   6  14      174.94      182.55     23.06 o 
   7   6  14     1435.85     1415.04     71.82 o 
   8   6  14      468.23      418.45     30.62 o 
   9   6  14     3262.65     3205.95     96.78 o 
  10   6  14      101.97      132.35     21.44 o 
  11   6  14      799.81      816.25     41.40 o 
   1   7  14      576.04      553.16     28.11 o 
   2   7  14       50.51       44.54     15.48 o 
   3   7  14       41.31       62.43     15.79 o 
   4   7  14      125.67      154.34     22.20 o 
   5   7  14      575.83      623.33     35.80 o 
   6   7  14       37.65       47.90     15.84 o 
   7   7  14      129.88      139.92     22.62 o 
   8   7  14       85.90       83.21     19.10 o 
   0   8  14       88.95       79.89     32.93 o 
   1   8  14       49.34       54.29     21.56 o 
   1   1  15      444.23      485.53     15.06 o 
   2   1  15      808.23      711.14     27.11 o 
   3   1  15       11.34        7.18      4.94 o 
   4   1  15     7118.20     6729.02    137.00 o 
   5   1  15     1698.17     1586.63     31.20 o 
   6   1  15     6830.21     6846.27    182.70 o 
   7   1  15     2003.30     1863.81     63.96 o 
   8   1  15     1169.47     1143.63     30.84 o 
   9   1  15       88.82      100.59     11.88 o 
  10   1  15     1083.02     1109.07     30.49 o 
  11   1  15     1004.96      887.01     28.46 o 
  12   1  15        2.14        8.53      6.91 o 
  13   1  15        0.06        0.00      7.54 o 
  14   1  15       98.84      106.15     15.83 o 
  15   1  15      266.63      272.52     23.37 o 
  16   1  15      187.39      215.50     21.94 o 
   0   2  15     1350.06     1142.57     52.33 o 
   1   2  15      536.19      526.04     14.68 o 
   2   2  15      856.91      762.74     19.71 o 
   3   2  15       44.33       39.94      7.56 o 
   4   2  15     3643.99     3575.92    179.59 o 
   5   2  15       59.81       68.52      9.37 o 
   6   2  15       75.09       70.96      9.85 o 
   7   2  15      391.57      358.02     17.39 o 
   8   2  15      137.64      138.72     13.09 o 
   9   2  15     1485.59     1369.69     57.89 o 
  10   2  15       95.71      113.12     14.90 o 
  11   2  15      538.40      556.47     26.39 o 
  12   2  15       62.85       87.65     14.12 o 
  13   2  15        1.15        1.11      8.08 o 
  14   2  15      996.18     1077.28     39.05 o 
  15   2  15       78.90      113.75     17.04 o 
   1   3  15       87.47       88.30     12.14 o 
   2   3  15      335.89      333.61     15.71 o 
   3   3  15      171.23      161.17     14.40 o 
   4   3  15      737.98      670.09     24.92 o 
   5   3  15        8.92        7.26      6.74 o 
   6   3  15       55.51       67.06     11.48 o 
   7   3  15       93.29       85.76     12.74 o 
   8   3  15     1220.52     1242.74     51.27 o 
   9   3  15       18.37       22.37      9.26 o 
  10   3  15      272.80      290.58     21.88 o 
  11   3  15     1523.73     1453.99     58.90 o 
  12   3  15       87.53      118.20     16.19 o 
  13   3  15       76.00      108.59     16.28 o 
  14   3  15       86.02       95.43     16.13 o 
  15   3  15       13.99       26.24     11.07 o 
   0   4  15     1085.27     1053.06     68.01 o 
   1   4  15      214.04      214.50     18.01 o 
   2   4  15     1706.46     1602.49     51.89 o 
   3   4  15     2343.95     2122.12     99.80 o 
   4   4  15       94.52       77.93     15.32 o 
   5   4  15      184.43      167.13     16.56 o 
   6   4  15     1215.48     1192.73     37.63 o 
   7   4  15      391.48      307.12     64.98 o 
   8   4  15      130.75      146.29     17.33 o 
   9   4  15      204.54      219.02     20.27 o 
  10   4  15        1.14        0.00      8.43 o 
  11   4  15      331.38      385.96     25.09 o 
  12   4  15        0.19        7.27      8.90 o 
  13   4  15      111.91      114.50     17.04 o 
  14   4  15      775.65      802.65     35.62 o 
   1   5  15        0.08        0.00      6.85 o 
   2   5  15       52.59       62.58     12.24 o 
   3   5  15      140.46      151.82     19.68 o 
   4   5  15     1949.64     1748.67    100.20 o 
   5   5  15      254.61      249.86     24.51 o 
   6   5  15      228.71      222.57     23.66 o 
   7   5  15      918.49      922.74     55.79 o 
   8   5  15      526.50      519.98     31.62 o 
   9   5  15      195.80      174.01     19.27 o 
  10   5  15      210.09      288.97     23.87 o 
  11   5  15      580.15      614.90     37.09 o 
  12   5  15      541.85      538.27     29.19 o 
   0   6  15      310.25      301.74     31.87 o 
   1   6  15       28.27       31.09     10.65 o 
   2   6  15      259.54      287.68     22.62 o 
   3   6  15        1.76        4.68     10.66 o 
   4   6  15        7.95       16.90     11.81 o 
   5   6  15      350.93      360.48     28.91 o 
   6   6  15      312.42      324.66     28.79 o 
   7   6  15        0.03       10.96     11.82 o 
   8   6  15     1038.41      930.87     57.57 o 
   9   6  15       64.23       74.35     17.62 o 
  10   6  15      153.75      169.36     23.66 o 
   1   7  15      148.79      170.63     18.96 o 
   2   7  15      254.03      249.73     26.92 o 
   3   7  15      480.00      482.69     33.11 o 
   4   7  15       36.30       44.63     15.58 o 
   5   7  15     1039.09     1047.48     46.21 o 
   6   7  15     1182.16     1211.17     49.95 o 
   7   7  15        8.02       31.19     14.60 o 
   0   0  16     3165.07     3332.42    279.07 o 
   1   0  16      249.13      211.77     14.78 o 
   2   0  16      102.28      128.39     14.40 o 
   3   0  16    10262.11     9356.15    557.76 o 
   4   0  16     8125.37     7943.88    436.87 o 
   5   0  16     3882.78     3625.64    192.09 o 
   6   0  16      927.36      838.82     44.02 o 
   7   0  16      169.37      162.87     17.12 o 
   8   0  16      889.66      821.67     54.48 o 
   9   0  16        1.55        6.31     11.02 o 
  10   0  16      937.27      955.90     63.15 o 
  11   0  16       11.97       13.57     13.49 o 
  12   0  16       86.87       98.39     21.12 o 
  13   0  16      221.68      178.04     26.89 o 
  14   0  16      475.60      588.29     62.08 o 
  15   0  16       27.56       32.05     17.34 o 
   1   1  16      116.72      154.22      9.95 o 
   2   1  16       62.65       66.43      8.03 o 
   3   1  16       42.02       34.04      6.65 o 
   4   1  16      206.88      185.31     11.75 o 
   5   1  16       23.60       25.02      8.47 o 
   6   1  16     2660.96     2590.19     65.39 o 
   7   1  16       10.73       10.06      6.45 o 
   8   1  16       28.62       30.48      7.93 o 
   9   1  16       89.21      104.10     12.38 o 
  10   1  16      506.28      514.53     21.88 o 
  11   1  16       66.10       64.39     10.98 o 
  12   1  16        0.85        4.84      7.21 o 
  13   1  16      391.78      406.30     24.60 o 
  14   1  16        2.26       17.92      9.92 o 
  15   1  16       13.68        6.05      9.63 o 
   0   2  16        0.18        3.34      6.75 o 
   1   2  16     1178.73     1068.13     43.01 o 
   2   2  16      626.69      621.13     38.29 o 
   3   2  16        7.51       13.92      6.24 o 
   4   2  16       40.06       30.23      6.71 o 
   5   2  16      134.38      173.17     16.16 o 
   6   2  16      108.81      127.24     12.36 o 
   7   2  16      106.62      107.04     11.76 o 
   8   2  16      300.30      306.88     17.47 o 
   9   2  16        1.61       11.83      7.93 o 
  10   2  16      324.70      301.55     21.27 o 
  11   2  16      562.25      509.13     25.83 o 
  12   2  16      295.52      281.33     22.52 o 
  13   2  16       33.52       45.75     11.50 o 
  14   2  16        0.12        7.06      9.59 o 
  15   2  16       20.30       27.35     13.30 o 
   1   3  16      905.33      837.19     59.21 o 
   2   3  16     1067.79     1009.81     46.12 o 
   3   3  16      279.06      284.99     18.01 o 
   4   3  16     5100.36     4943.95    163.00 o 
   5   3  16       26.38       33.89      9.28 o 
   6   3  16     2904.19     2543.16    114.83 o 
   7   3  16      353.24      374.05     21.43 o 
   8   3  16      856.80      838.01     42.54 o 
   9   3  16     1065.64     1079.89     35.97 o 
  10   3  16        6.13        5.53      8.34 o 
  11   3  16      335.21      361.61     25.09 o 
  12   3  16      536.13      577.86     33.44 o 
  13   3  16        2.59       10.07      9.63 o 
  14   3  16      118.22      138.01     18.81 o 
   0   4  16        4.98        0.00      9.45 o 
   1   4  16      138.45      140.68     15.88 o 
   2   4  16     2314.29     2251.08     54.69 o 
   3   4  16       18.49       19.36     10.77 o 
   4   4  16     1432.85     1221.77     43.09 o 
   5   4  16      319.69      340.26     25.80 o 
   6   4  16      939.15      909.81     47.06 o 
   7   4  16        1.28        0.93      7.30 o 
   8   4  16     1624.54     1604.52     43.66 o 
   9   4  16      117.88      115.77     16.03 o 
  10   4  16      234.74      252.06     22.20 o 
  11   4  16      364.17      382.95     26.72 o 
  12   4  16       57.48       65.82     14.57 o 
  13   4  16      157.51      197.80     21.38 o 
   1   5  16       24.72       27.23      9.85 o 
   2   5  16      814.88      765.60     30.83 o 
   3   5  16       41.41       35.63     12.94 o 
   4   5  16      616.49      609.12     33.52 o 
   5   5  16      371.94      391.91     28.18 o 
   6   5  16     1605.16     1523.57     51.49 o 
   7   5  16       40.58       36.63     13.38 o 
   8   5  16     1539.31     1469.89     52.02 o 
   9   5  16      170.40      185.55     23.75 o 
  10   5  16       20.31       59.46     16.05 o 
  11   5  16       68.31       60.07     14.12 o 
   0   6  16      674.27      613.82     40.84 o 
   1   6  16      311.33      324.35     24.12 o 
   2   6  16      711.45      692.21     39.33 o 
   3   6  16     1956.38     1958.15     59.29 o 
   4   6  16      377.05      420.52     30.29 o 
   5   6  16      970.59      960.90     43.00 o 
   6   6  16      559.51      518.70     32.91 o 
   7   6  16        2.36        0.00     10.45 o 
   8   6  16        0.01       11.49     11.83 o 
   9   6  16       13.15       29.58     12.74 o 
   1   7  16      730.14      770.06     33.91 o 
   2   7  16       32.19       15.47     12.97 o 
   3   7  16       38.11       44.92     16.19 o 
   4   7  16       26.56       35.41     14.69 o 
   5   7  16      143.20      183.15     25.02 o 
   6   7  16        0.05        7.73     12.53 o 
   1   1  17      399.23      393.78     13.94 o 
   2   1  17       22.52       31.35      6.66 o 
   3   1  17       81.25       62.91      8.16 o 
   4   1  17      249.06      252.20     17.26 o 
   5   1  17      803.05      788.32     31.72 o 
   6   1  17      699.33      695.11     23.04 o 
   7   1  17       40.79       36.49      8.61 o 
   8   1  17        5.09        7.28      6.95 o 
   9   1  17       62.91       71.88     10.79 o 
  10   1  17       21.70       36.02      9.12 o 
  11   1  17      494.11      504.86     23.55 o 
  12   1  17       98.80       99.75     15.11 o 
  13   1  17      491.64      550.80     28.40 o 
  14   1  17       97.01       93.58     15.45 o 
  15   1  17      125.07      186.38     24.78 o 
   0   2  17     1321.37     1261.79     36.51 o 
   1   2  17      140.74      135.23     12.34 o 
   2   2  17        2.23        5.17      6.20 o 
   3   2  17     3699.63     3661.82    181.25 o 
   4   2  17      972.15      939.67     52.20 o 
   5   2  17     2006.87     2056.21     57.74 o 
   6   2  17      456.81      469.57     23.16 o 
   7   2  17      903.32      849.94     30.25 o 
   8   2  17       37.95       41.77     10.30 o 
   9   2  17      253.58      245.67     20.16 o 
  10   2  17      724.08      767.83     31.20 o 
  11   2  17      146.06      174.48     18.59 o 
  12   2  17      277.04      266.19     22.58 o 
  13   2  17      286.31      296.92     24.27 o 
  14   2  17      136.55      154.12     22.18 o 
   1   3  17      268.19      269.03     19.75 o 
   2   3  17     1435.76     1391.23     51.66 o 
   3   3  17      462.97      411.36     25.53 o 
   4   3  17      154.23      173.26     16.61 o 
   5   3  17      396.88      404.09     21.56 o 
   6   3  17       11.85        7.62      7.83 o 
   7   3  17      195.44      229.91     19.55 o 
   8   3  17      279.05      297.85     22.05 o 
   9   3  17        4.12       15.52      9.03 o 
  10   3  17      158.78      167.87     18.71 o 
  11   3  17      188.09      191.96     20.62 o 
  12   3  17        0.06       15.40     11.62 o 
  13   3  17       71.16       54.85     12.94 o 
   0   4  17       54.43       63.15     17.36 o 
   1   4  17     2711.32     2606.00     93.31 o 
   2   4  17       39.98       43.20     11.34 o 
   3   4  17     1679.80     1615.77     72.56 o 
   4   4  17       48.03       58.57     13.94 o 
   5   4  17     1854.49     1780.06     53.26 o 
   6   4  17      173.43      174.84     21.33 o 
   7   4  17     1733.10     1728.74     54.03 o 
   8   4  17        0.01        1.79      8.01 o 
   9   4  17      140.39      173.29     19.06 o 
  10   4  17      411.08      368.87     24.77 o 
  11   4  17       63.10       81.19     15.46 o 
  12   4  17     1022.77      884.98     36.82 o 
   1   5  17     2892.05     2806.70    136.03 o 
   2   5  17      314.28      299.65     22.99 o 
   3   5  17      112.06      118.01     18.88 o 
   4   5  17      298.18      332.42     28.32 o 
   5   5  17        0.07       12.93     11.05 o 
   6   5  17       23.90       28.81     12.90 o 
   7   5  17      356.34      337.23     29.48 o 
   8   5  17       34.87       43.09     14.72 o 
   9   5  17        3.23       11.23     11.63 o 
  10   5  17      413.08      374.14     32.18 o 
  11   5  17      342.51      386.89     33.09 o 
   0   6  17        0.80        0.00     11.68 o 
   1   6  17      514.00      533.65     28.26 o 
   2   6  17      461.93      486.69     31.88 o 
   3   6  17        0.08        0.00      9.64 o 
   4   6  17       18.67       10.87     13.72 o 
   5   6  17       36.14       44.28     14.71 o 
   6   6  17      466.43      418.17     32.13 o 
   7   6  17      228.89      232.88     26.87 o 
   8   6  17      737.74      697.06     38.95 o 
   1   7  17       23.52       33.74     12.49 o 
   2   7  17       57.74       75.83     18.41 o 
   3   7  17      571.88      669.27     38.63 o 
   4   7  17      190.43      219.47     26.81 o 
   0   0  18      143.43      124.14     18.31 o 
   1   0  18       49.33       47.49     11.14 o 
   2   0  18     1280.52     1157.28     74.55 o 
   3   0  18      188.62      168.56     22.05 o 
   4   0  18       71.42       62.52     12.63 o 
   5   0  18       33.50       36.18     10.27 o 
   6   0  18      228.14      198.52     18.89 o 
   7   0  18      702.51      591.57     36.25 o 
   8   0  18      797.42      820.47     42.74 o 
   9   0  18      967.37      941.90     46.93 o 
  10   0  18     1394.75     1407.75     58.16 o 
  11   0  18      232.79      245.87     29.96 o 
  12   0  18      366.76      357.54     35.44 o 
  13   0  18      171.24      170.29     28.82 o 
  14   0  18      392.34      384.21     40.48 o 
   1   1  18      191.63      157.53     10.71 o 
   2   1  18     1349.78     1330.59     57.42 o 
   3   1  18      144.31      157.39     11.72 o 
   4   1  18      274.87      277.47     24.67 o 
   5   1  18     2163.93     2027.65     67.12 o 
   6   1  18       35.97       42.81      8.71 o 
   7   1  18      241.62      277.47     17.23 o 
   8   1  18     1445.58     1394.68     34.28 o 
   9   1  18        0.00        0.00      6.98 o 
  10   1  18       38.52       57.40     10.56 o 
  11   1  18       69.44       83.39     14.02 o 
  12   1  18      637.83      600.45     29.16 o 
  13   1  18       19.85       25.50     11.23 o 
  14   1  18      225.15      226.48     26.69 o 
   0   2  18      234.71      251.23     35.90 o 
   1   2  18      509.39      480.22     25.03 o 
   2   2  18       62.04       71.21     11.78 o 
   3   2  18      874.59      853.77     30.32 o 
   4   2  18      328.73      251.24     50.24 o 
   5   2  18     1298.62     1224.85     42.49 o 
   6   2  18      514.88      535.31     24.77 o 
   7   2  18      314.06      310.55     20.96 o 
   8   2  18       52.39       65.84     12.68 o 
   9   2  18        1.72        1.22      7.62 o 
  10   2  18      268.22      304.46     23.04 o 
  11   2  18      371.24      413.67     28.86 o 
  12   2  18      397.29      373.43     25.27 o 
  13   2  18       86.01      108.06     16.51 o 
  14   2  18       46.46       58.24     16.25 o 
   1   3  18     1267.16     1104.00     45.62 o 
   2   3  18     1582.00     1535.96     76.98 o 
   3   3  18     1266.59     1164.54     66.85 o 
   4   3  18     1018.21      967.04     50.57 o 
   5   3  18     1065.57     1033.25     64.07 o 
   6   3  18      399.60      290.51     58.87 o 
   7   3  18      358.97      380.50     23.20 o 
   8   3  18      963.06      920.76     42.73 o 
   9   3  18      672.06      713.61     30.92 o 
  10   3  18     1051.46     1037.58     37.66 o 
  11   3  18      172.57      189.44     20.76 o 
  12   3  18       22.81       21.96     12.97 o 
  13   3  18       13.49       13.38      9.65 o 
   0   4  18      302.01      259.42     29.58 o 
   1   4  18      167.42      165.35     17.84 o 
   2   4  18       11.23        8.11      8.36 o 
   3   4  18      934.00      890.98     38.60 o 
   4   4  18      122.88      123.36     20.42 o 
   5   4  18       20.15       26.05     12.23 o 
   6   4  18        5.25       14.91     11.40 o 
   7   4  18      271.65      286.31     26.88 o 
   8   4  18       80.48       84.52     17.40 o 
   9   4  18        1.91       12.79      9.02 o 
  10   4  18        1.39       15.54      9.98 o 
  11   4  18       54.86       56.32     13.55 o 
  12   4  18      190.38      237.89     23.84 o 
   1   5  18      217.07      239.48     21.47 o 
   2   5  18       71.13       89.00     14.82 o 
   3   5  18       12.16       11.67     11.19 o 
   4   5  18       53.42       51.88     14.44 o 
   5   5  18       32.49       28.50     13.10 o 
   6   5  18      442.32      430.16     30.71 o 
   7   5  18       50.81       35.96     13.70 o 
   8   5  18       78.42       92.73     18.56 o 
   9   5  18       51.50       73.08     17.31 o 
  10   5  18      234.52      245.37     27.81 o 
   0   6  18        0.31        0.00     12.53 o 
   1   6  18      195.38      219.90     22.81 o 
   2   6  18      435.72      423.72     32.28 o 
   3   6  18      112.84      149.26     22.62 o 
   4   6  18      207.52      261.82     28.11 o 
   5   6  18       41.27       50.69     15.43 o 
   6   6  18        3.06        4.74     11.33 o 
   7   6  18      240.41      265.26     28.73 o 
   1   1  19      583.41      628.23     24.87 o 
   2   1  19        2.75        5.41      5.48 o 
   3   1  19     1217.77     1142.54     39.49 o 
   4   1  19        9.60        0.89      6.50 o 
   5   1  19      390.76      399.96     19.80 o 
   6   1  19      393.86      378.91     18.51 o 
   7   1  19        4.52       10.69      7.30 o 
   8   1  19     1396.05     1392.64     45.34 o 
   9   1  19       43.22       47.05     10.18 o 
  10   1  19      630.51      639.12     29.00 o 
  11   1  19      201.96      218.41     20.84 o 
  12   1  19      105.65      100.80     18.48 o 
  13   1  19      263.87      310.91     30.01 o 
   0   2  19      289.20      273.13     28.39 o 
   1   2  19       90.61       98.80     13.70 o 
   2   2  19      200.92      186.49     16.68 o 
   3   2  19      851.30      763.98     28.64 o 
   4   2  19        6.97        0.00      6.53 o 
   5   2  19      853.49      826.84     38.57 o 
   6   2  19        8.25       11.40      8.57 o 
   7   2  19     2994.80     2850.86    112.35 o 
   8   2  19      254.24      243.50     20.79 o 
   9   2  19      140.62      171.59     18.72 o 
  10   2  19        0.60        9.83      9.66 o 
  11   2  19        0.19        3.72     10.66 o 
  12   2  19        0.93       10.54      9.74 o 
  13   2  19      101.64      122.45     21.57 o 
   1   3  19      321.16      313.93     22.11 o 
   2   3  19       76.36       84.92     15.58 o 
   3   3  19       69.06       89.23     16.56 o 
   4   3  19       10.20       21.27     10.53 o 
   5   3  19      145.64      137.95     19.43 o 
   6   3  19       20.06       24.64      9.36 o 
   7   3  19       85.33       78.70     13.86 o 
   8   3  19       76.64       85.78     14.85 o 
   9   3  19        3.94        2.09      8.17 o 
  10   3  19       79.72       67.50     14.21 o 
  11   3  19       48.44       32.46     12.55 o 
  12   3  19        6.06       10.39     11.98 o 
   0   4  19      770.83      651.69     75.84 o 
   1   4  19      120.55      126.40     16.48 o 
   2   4  19      184.98      173.66     18.88 o 
   3   4  19        0.45        0.00      9.22 o 
   4   4  19        6.14       10.89     10.07 o 
   5   4  19       60.71       70.49     15.82 o 
   6   4  19      532.08      482.49     32.81 o 
   7   4  19     1321.80     1286.31     84.10 o 
   8   4  19        5.75        3.87     10.78 o 
   9   4  19      495.08      493.27     32.47 o 
  10   4  19       39.33       53.73     13.35 o 
  11   4  19       25.61       45.79     13.55 o 
   1   5  19        1.16        0.00      7.46 o 
   2   5  19       27.57       47.15     14.47 o 
   3   5  19      876.18      822.27     40.07 o 
   4   5  19      302.47      309.97     28.73 o 
   5   5  19       29.19       49.35     14.48 o 
   6   5  19      509.31      484.59     32.50 o 
   7   5  19       17.43       35.66     13.79 o 
   8   5  19      149.85      199.08     25.00 o 
   9   5  19       32.84       35.91     14.46 o 
   0   6  19      222.60      230.76     32.44 o 
   1   6  19      124.62      142.90     19.26 o 
   2   6  19       23.41       48.37     14.75 o 
   3   6  19       55.81       75.31     17.49 o 
   4   6  19       31.22       24.31     12.70 o 
   5   6  19        4.25        0.00     10.86 o 
   6   6  19      157.54      202.15     25.51 o 
   0   0  20      357.17      421.80     29.71 o 
   1   0  20      231.99      193.86     19.16 o 
   2   0  20      420.99      499.85     25.98 o 
   3   0  20      606.67      460.12     25.35 o 
   4   0  20       83.27      161.90     18.12 o 
   5   0  20     1316.40     1270.27     95.54 o 
   6   0  20      271.88      316.75     29.76 o 
   7   0  20     1977.75     1955.43    195.40 o 
   8   0  20       53.20       54.24     16.57 o 
   9   0  20     1511.08     1529.08     62.00 o 
  10   0  20      230.45      302.60     32.88 o 
  11   0  20     1097.30     1210.96     98.78 o 
  12   0  20        5.14       15.75     14.79 o 
  13   0  20        0.69        6.26     14.49 o 
   1   1  20       41.86       55.04      8.53 o 
   2   1  20      397.49      398.26     18.94 o 
   3   1  20      182.59      214.42     15.76 o 
   4   1  20      375.90      309.03     17.78 o 
   5   1  20      516.47      499.20     21.18 o 
   6   1  20       64.81       79.34     11.59 o 
   7   1  20        7.56       15.18      7.69 o 
   8   1  20       35.00       38.30      9.60 o 
   9   1  20        0.97        9.02      8.64 o 
  10   1  20      154.39      175.38     18.92 o 
  11   1  20      403.26      475.23     31.79 o 
  12   1  20       21.64       28.84     14.00 o 
  13   1  20       63.96       81.48     21.51 o 
   0   2  20      287.78      226.10     47.50 o 
   1   2  20       14.76       35.42     10.13 o 
   2   2  20       13.25        5.50      9.22 o 
   3   2  20      728.56      760.64     28.94 o 
   4   2  20       26.29       28.77     14.02 o 
   5   2  20      232.23      264.01     20.58 o 
   6   2  20      317.44      346.82     23.04 o 
   7   2  20      177.36      206.74     19.73 o 
   8   2  20       40.95       38.73     11.35 o 
   9   2  20      136.01      142.79     17.61 o 
  10   2  20      129.01      142.83     18.02 o 
  11   2  20       24.41       26.86     13.34 o 
  12   2  20      225.60      266.66     28.57 o 
   1   3  20     1123.27     1126.75     43.01 o 
   2   3  20      274.78      281.42     25.44 o 
   3   3  20      554.57      544.55     48.96 o 
   4   3  20      337.30      358.75     29.31 o 
   5   3  20      505.01      500.71     30.33 o 
   6   3  20       27.24       38.40     13.02 o 
   7   3  20        2.92        0.00      7.94 o 
   8   3  20      888.16      914.46     48.54 o 
   9   3  20      164.82      192.82     20.60 o 
  10   3  20       40.11       39.09     12.29 o 
  11   3  20       37.08       45.64     13.16 o 
   0   4  20       37.04       44.73     15.98 o 
   1   4  20       98.99       95.29     14.97 o 
   2   4  20       17.32       18.87     11.27 o 
   3   4  20        1.23        0.00      9.88 o 
   4   4  20        0.41        8.00     10.21 o 
   5   4  20      790.58      802.17     53.19 o 
   6   4  20        9.19        3.69     10.80 o 
   7   4  20      665.14      669.05     42.56 o 
   8   4  20        0.02        1.92     10.61 o 
   9   4  20        3.94       23.09     13.10 o 
  10   4  20       13.34       32.23     14.16 o 
   1   5  20      101.94       98.93     15.57 o 
   2   5  20       76.43      116.89     19.95 o 
   3   5  20      568.00      528.95     33.19 o 
   4   5  20       17.19       27.51     12.70 o 
   5   5  20       90.83      116.85     19.48 o 
   6   5  20      164.30      194.29     25.33 o 
   7   5  20       87.94       92.38     18.19 o 
   0   6  20      380.38      437.98     50.47 o 
   1   6  20       44.14       46.73     13.78 o 
   2   6  20      702.42      744.67     55.93 o 
   3   6  20       52.41       64.37     16.12 o 
   1   1  21        5.93        8.61      7.00 o 
   2   1  21      625.96      616.97     38.43 o 
   3   1  21       77.23       75.71     11.27 o 
   4   1  21     1004.85     1067.62     55.86 o 
   5   1  21      837.04      787.67     48.62 o 
   6   1  21     1583.07     1768.12     75.82 o 
   7   1  21       60.11       77.65     12.19 o 
   8   1  21     1947.10     2045.35     94.27 o 
   9   1  21       47.50       48.63     13.40 o 
  10   1  21      562.18      452.68     33.29 o 
  11   1  21       50.82       66.57     23.62 o 
  12   1  21      106.40      123.82     21.50 o 
   0   2  21     2037.97     1906.79    102.29 o 
   1   2  21        9.08       18.26      9.02 o 
   2   2  21      105.48      149.50     20.04 o 
   3   2  21       13.63       12.86      9.93 o 
   4   2  21       65.86       56.88     22.93 o 
   5   2  21       11.42       12.84      9.10 o 
   6   2  21      252.21      257.89     21.60 o 
   7   2  21       58.78       85.80     14.17 o 
   8   2  21       72.29       87.21     14.57 o 
   9   2  21        9.16       14.56     10.05 o 
  10   2  21      223.72      235.95     22.71 o 
  11   2  21      160.35      205.57     26.03 o 
   1   3  21       96.69       96.19     14.83 o 
   2   3  21       80.99       79.36     16.24 o 
   3   3  21      110.72       75.84     15.82 o 
   4   3  21      631.31      603.23     33.71 o 
   5   3  21       61.64       67.46     15.80 o 
   6   3  21      239.10      229.88     25.15 o 
   7   3  21       17.38       25.94     11.75 o 
   8   3  21       37.42       70.73     14.38 o 
   9   3  21        4.60       14.43      9.87 o 
  10   3  21       78.10       95.20     16.19 o 
   0   4  21      625.53      708.09     64.23 o 
   1   4  21       45.39       51.18     12.44 o 
   2   4  21      771.94      784.61     52.11 o 
   3   4  21      179.98      177.76     22.84 o 
   4   4  21       11.72       21.23     11.73 o 
   5   4  21        1.13        9.23     10.37 o 
   6   4  21       34.03       50.33     14.72 o 
   7   4  21      203.20      270.77     28.67 o 
   8   4  21       11.52       11.22     11.72 o 
   1   5  21      135.70      126.29     17.44 o 
   2   5  21        9.00        8.94     11.13 o 
   3   5  21        1.58        8.69     11.42 o 
   4   5  21      768.41      748.18     39.87 o 
   5   5  21       76.14       75.40     18.49 o 
   6   5  21      170.64      186.45     24.76 o 
   0   0  22       63.46       60.46     23.75 o 
   1   0  22       78.33       73.22     14.38 o 
   2   0  22      713.06      633.05     30.73 o 
   3   0  22     2019.48     1882.88    243.44 o 
   4   0  22      471.06      534.00     36.44 o 
   5   0  22     3543.76     3493.60    319.55 o 
   6   0  22     1979.46     1996.43    192.43 o 
   7   0  22     1022.25     1065.31    133.33 o 
   8   0  22       73.93      108.18     23.03 o 
   9   0  22     1053.34     1114.08     56.10 o 
  10   0  22      793.75      967.57     53.58 o 
  11   0  22      110.92      105.19     24.23 o 
   1   1  22        2.54       18.58      9.09 o 
   2   1  22      302.29      329.16     19.24 o 
   3   1  22       67.86       89.49     12.54 o 
   4   1  22       64.37       77.94     12.03 o 
   5   1  22       17.30       36.40     10.94 o 
   6   1  22       70.28       78.25     13.40 o 
   7   1  22      136.80      150.84     17.76 o 
   8   1  22      420.38      433.60     30.50 o 
   9   1  22       52.14       47.74     14.62 o 
  10   1  22        9.89        9.14     11.93 o 
  11   1  22      141.19      158.85     23.61 o 
   0   2  22       34.68       30.36     18.62 o 
   1   2  22      367.91      385.12     27.94 o 
   2   2  22      458.35      464.95     28.96 o 
   3   2  22      461.15      437.31     28.66 o 
   4   2  22        1.85        2.63      9.24 o 
   5   2  22      672.22      640.34     37.63 o 
   6   2  22      133.95      154.64     18.13 o 
   7   2  22      502.46      531.44     31.24 o 
   8   2  22       36.93       52.64     12.89 o 
   9   2  22      137.18      151.56     19.22 o 
  10   2  22      214.74      218.47     26.42 o 
   1   3  22      552.90      585.33     33.89 o 
   2   3  22      712.40      732.93     37.08 o 
   3   3  22       62.04       85.84     17.21 o 
   4   3  22      755.78      750.18     37.99 o 
   5   3  22      222.70      276.26     27.31 o 
   6   3  22      177.16      210.95     25.07 o 
   7   3  22       59.30       73.65     16.40 o 
   8   3  22       10.62       14.80     11.53 o 
   9   3  22      697.49      730.30     39.17 o 
   0   4  22      266.91      298.52     35.11 o 
   1   4  22       28.50       38.40     11.44 o 
   2   4  22      453.32      478.49     31.29 o 
   3   4  22        3.62        5.76      9.96 o 
   4   4  22        0.01        3.01     10.56 o 
   5   4  22      111.55      134.19     20.96 o 
   6   4  22        3.32       13.40     10.97 o 
   7   4  22       46.31       70.36     16.15 o 
   1   5  22      104.19      109.78     15.84 o 
   2   5  22        3.73        7.69     10.30 o 
   3   5  22       16.70       39.18     13.86 o 
   4   5  22      576.74      576.43     36.33 o 
   1   1  23      175.50      247.15     24.20 o 
   2   1  23       29.05       43.75     11.45 o 
   3   1  23      194.16      226.56     17.79 o 
   4   1  23      620.56      601.37     43.13 o 
   5   1  23       87.02      125.35     18.77 o 
   6   1  23      195.37      265.32     26.03 o 
   7   1  23       48.58       70.02     16.47 o 
   8   1  23      117.81      151.27     22.01 o 
   9   1  23      117.56      155.01     27.96 o 
   0   2  23       85.07       84.19     33.20 o 
   1   2  23        2.77       11.31     10.31 o 
   2   2  23      140.81      142.97     20.56 o 
   3   2  23      497.87      436.63     43.88 o 
   4   2  23      182.64      208.51     24.48 o 
   5   2  23     1611.30     1601.23     53.76 o 
   6   2  23       53.93       52.94     15.50 o 
   7   2  23     1280.99     1361.15     53.60 o 
   8   2  23        9.18       35.71     12.60 o 
   9   2  23      413.97      452.06     32.82 o 
   1   3  23        1.00       14.59     11.10 o 
   2   3  23        1.11        0.00      9.53 o 
   3   3  23      109.94      111.06     19.38 o 
   4   3  23        7.85        0.00     10.55 o 
   5   3  23        1.36       23.58     12.27 o 
   6   3  23      134.15      166.57     23.02 o 
   7   3  23       51.72       62.18     15.46 o 
   0   4  23      536.93      537.04     41.22 o 
   1   4  23      313.33      281.64     28.63 o 
   2   4  23       26.64       45.67     13.98 o 
   3   4  23      781.06      729.55     39.00 o 
   4   4  23       36.16       42.09     13.93 o 
   5   4  23     1528.43     1537.02     56.79 o 
   0   0  24      294.74      358.96     47.50 o 
   1   0  24       24.87       44.10     29.96 o 
   2   0  24      646.55      668.86     41.94 o 
   3   0  24      264.20      330.46     59.92 o 
   4   0  24     1811.49     1866.21    140.07 o 
   5   0  24      154.01      193.73     28.80 o 
   6   0  24      884.32      863.52     93.38 o 
   7   0  24      396.74      376.77     51.82 o 
   8   0  24       20.10       45.26     18.90 o 
   1   1  24       22.00       32.76     12.84 o 
   2   1  24      196.07      217.46     24.18 o 
   3   1  24      178.16      195.32     26.31 o 
   4   1  24      252.05      261.96     22.10 o 
   5   1  24       51.02       39.48     15.98 o 
   6   1  24      124.70      183.59     23.22 o 
   7   1  24       21.08       25.87     13.35 o 
   8   1  24      281.33      322.65     30.16 o 
   0   2  24      267.81      342.42     35.56 o 
   1   2  24        3.05       17.00     11.18 o 
   2   2  24      547.68      592.22     33.91 o 
   3   2  24      114.96      129.58     20.12 o 
   4   2  24      220.68      254.53     26.74 o 
   5   2  24       72.98       48.16     14.52 o 
   6   2  24        7.68       14.93     12.10 o 
   7   2  24       14.46       17.27     12.98 o 
   1   3  24       17.56       28.80     13.04 o 
   2   3  24     1492.12     1382.85     52.39 o 
   3   3  24       14.25       27.18     12.49 o 
   4   3  24     1782.01     1721.77    113.33 o 
   5   3  24        1.27       18.60     12.25 o 
   6   3  24      897.36      905.65     43.81 o 
   0   4  24       96.31      133.05     24.95 o 
   1   4  24       22.09       21.80     12.13 o 
   2   4  24      445.45      502.40     34.68 o 
   1   1  25      244.72      282.83     27.00 o 
   2   1  25        4.42        9.35     11.28 o 
   3   1  25      271.93      333.10     59.38 o 
   4   1  25       52.72       72.64     20.80 o 
   5   1  25        1.04        6.41     11.28 o 
   6   1  25      828.43      911.76     56.25 o 
   0   2  25     1024.45     1019.12     76.65 o 
   1   2  25       14.63       30.12     13.71 o 
   2   2  25      857.87      862.65     41.25 o 
   3   2  25      185.87      218.82     25.95 o 
   4   2  25      153.32      205.26     25.43 o 
   5   2  25     1028.21     1116.20     47.37 o 
   1   3  25        1.14       11.05     11.82 o 
   2   3  25        0.01        4.72     10.83 o 
   3   3  25       80.75      123.11     20.95 o 
   2   0  26       17.85       44.26     25.91 o 
   3   0  26      270.27      459.33     52.63 o 
   4   0  26       30.05      101.76     22.98 o 
   1   1  26       77.19      104.58     23.47 o 
   2   1  26       47.85      130.45     25.74 o 
   3   1  26     1039.73     1165.02     91.49 o 
   4   1  26       37.15       27.77     16.98 o 
   0   2  26      192.99      206.74     43.72 o 
   1   2  26      331.01      402.06     32.68 o 
   2   2  26       68.37       85.83     17.94 o 
                                                 
